# Supplementary material for: Integrative OMICS Data-Driven Procedure Using a Derivatized Meta-Analysis Approach
Source: Front Genet. 2022 Feb 4;13:828786. doi: 10.3389/fgene.2022.828786 (PMC8855827; doi:10.3389/fgene.2022.828786)
Supplement: Supplementary file 3 [file Table1.XLSX]

## Sheet: FSindex
																	DS1	DS1	DS1	DS2	DS2	DS2	DS8	DS8	DS8	DS9	DS9	DS9	DS10	DS10	DS10	DS1	APV-log10	DS2	APV-log10	DS8	APV-log10	DS9	APV-log10	DS10	APV-log10	APV -log10mean	Adj.P.V means	DS1	DS2	DS8	DS9	DS10	DS1
CluSO ID	OMAP	SEQTAG	SwissProt name current	UniProt AC	Ensembl gene current	GeneID current	UniGene current	MIM	name	gene	TAGname	ORFname	GO description	newSPkeyword	PADB functional tag	CluSO ID	adj,P,Val	P,Value	logFC	adj,P,Val	P,Value	logFC	adj,P,Val	P,Value	logFC	adj,P,Val	P,Value	logFC	adj,P,Val	P,Value	logFC	adj,P,Val	APV-log10	adj,P,Val	APV-log10	adj,P,Val	APV-log10	adj,P,Val	APV-log10	adj,P,Val	APV-log10	APV -log10mean	Adj.P.V means	adj,P,Val	adj,P,Val	adj,P,Val	adj,P,Val	adj,P,Val	logFC
B0001	A0280	CDS	1433E_HUMAN	B4DJB0	ENSG00000108953|ENSG00000274474	7531	Hs.513851	605066	14-3-3 protein epsilon	YWHAE|HEL2	hCG_1988149|FLJ51975|FLJ60092|FLJ51851|FLJ79084|FLJ79100		C:axon|C:cytoplasmic vesicle membrane|C:cytosol|C:extracellular exosome|C:focal adhesion|C:kinesin complex|C:melanosome|C:membrane|C:mitochondrion|F:enzyme binding|F:histone deacetylase binding|F:ion channel binding|F:MHC class II protein complex binding|F:phosphoprotein binding|F:phosphoserine binding|F:poly(A) RNA binding|F:potassium channel regulator activity|F:protein heterodimerization activ…	Coiled coil|Complete proteome|Proteomics identification|Reference proteome|3D-structure|Acetylation|Alternative splicing|Cytoplasm|Direct protein sequencing|Host-virus interaction|Phosphoprotein	SCA	B0001	0.00576	0.00134	0.66	0.00119	6.2e-05	0.909357	0.521	0.294	0.381551	0.562	0.378	0.266166	0.869	0.76	-0.0195627	0.00576	2.23958	0.00119	2.92445	0.521	0.283162	0.562	0.250264	0.869	0.0609802	1.15169	0.0705201	0.00576	0.00119	0.521	0.562	0.869	0.66
B0002	A0633	CDS	1433F_HUMAN	B2R6N6	ENSG00000128245	7533	Hs.226755	113508	14-3-3 protein eta	YWHAH|YWHA1	hCG_41511|LL22NC03-44A4.1-002|CDABP0046|FLJ93036|LL22NC03-44A4.1-004		F:monooxygenase activity|C:cytoplasm|C:cytoplasmic vesicle membrane|C:cytosol|C:extracellular exosome|C:intercalated disc|C:mitochondrion|C:plasma membrane|F:enzyme binding|F:glucocorticoid receptor binding|F:insulin-like growth factor receptor binding|F:ion channel binding|F:protein domain specific binding|F:protein heterodimerization activity|F:sodium channel regulator activity|P:glucocorticoid…	Coiled coil|Monooxygenase|Oxidoreductase|Complete proteome|Proteomics identification|Reference proteome|3D-structure|Acetylation|Direct protein sequencing|Phosphoprotein	SCA	B0002	0.0518	0.0198	0.366	3.02e-06	7.14e-09	1.30281	0.417	0.205	0.317376	0.545	0.359	-0.183204	0.295	0.134	-0.15059	0.0518	1.28567	3.02e-06	5.51999	0.417	0.379864	0.545	0.263603	0.295	0.530178	1.59586	0.0253594	0.0518	3.02e-06	0.417	0.545	0.295	0.366
B0003	A0362	CDS	1433G_HUMAN	B4DE78	ENSG00000170027	7532	Hs.744840	605356	14-3-3 protein gamma	YWHAG	FLJ52141|FLJ51843|FLJ14168		C:cytoplasmic vesicle membrane|C:cytosol|C:extracellular exosome|C:focal adhesion|C:membrane|C:mitochondrion|C:myelin sheath|F:insulin-like growth factor receptor binding|F:poly(A) RNA binding|F:protein kinase C binding|F:protein kinase C inhibitor activity|P:cellular response to insulin stimulus|P:G2/M transition of mitotic cell cycle|P:membrane organization|P:negative regulation of protein kina…	3D-structure|Acetylation|Complete proteome|Cytoplasm|Direct protein sequencing|Phosphoprotein|Reference proteome	SCA	B0003				0.263	0.113	-0.241572							0.248	0.105	0.387843			0.263	0.580044					0.248	0.605548	0.592796	0.25539		0.263			0.248
B0004	A0901	CDS	1433S_HUMAN	P31947	ENSG00000175793	2810	Hs.523718	601290	14-3-3 protein sigma	SFN|HME1			C:cytoplasm|C:cytoplasmic vesicle membrane|C:cytosol|C:extracellular exosome|C:extracellular space|C:mitochondrion|C:nucleus|F:protein kinase C inhibitor activity|P:DNA damage response, signal transduction by p53 class mediator resulting in cell cycle arrest|P:establishment of skin barrier|P:intrinsic apoptotic signaling pathway in response to DNA damage|P:keratinization|P:keratinocyte developmen…	3D-structure|Alternative splicing|Complete proteome|Cytoplasm|Direct protein sequencing|Nucleus|Phosphoprotein|Polymorphism|Reference proteome|Secreted|Ubl conjugation	SCA	B0004	0.304	0.187	0.272	0.142	0.0475	0.492576	0.0815	0.0198	-0.302941	0.0737	0.0236	0.337716	0.00018	7.15e-06	0.453308	0.304	0.517126	0.142	0.847712	0.0815	1.08884	0.0737	1.13253	0.00018	3.74473	1.46619	0.0341831	0.304	0.142	0.0815	0.0737	0.00018	0.272
B0005	A0907	CDS	1433T_HUMAN	Q53RR5	ENSG00000134308	10971	Hs.74405	609009	14-3-3 protein tau	YWHAQ	FLJ52118|FLJ51144|FLJ79057		C:cytoplasm|C:cytoplasmic vesicle membrane|C:cytosol|C:extracellular exosome|C:focal adhesion|C:membrane|C:mitochondrion|C:protein complex|F:protein N-terminus binding|P:membrane organization|P:negative regulation of ion transmembrane transport|P:negative regulation of transcription, DNA-templated|P:positive regulation of protein insertion into mitochondrial membrane involved in apoptotic signali…	Complete proteome|Proteomics identification|Reference proteome|3D-structure|Acetylation|Cytoplasm|Direct protein sequencing|Phosphoprotein	SCA	B0005	0.103	0.0464	-0.351	0.0853	0.0235	0.577108	0.651	0.428	-0.161942	0.247	0.118	-0.259687	0.105	0.0313	-0.715746	0.103	0.987163	0.0853	1.06905	0.651	0.186419	0.247	0.607303	0.105	0.978811	0.765749	0.171495	0.103	0.0853	0.651	0.247	0.105	-0.351
B0006	A0361	CDS	1433Z_HUMAN	Q6LD62	ENSG00000164924	7534	Hs.492407	601288	14-3-3 protein zeta/delta	YWHAZ|HEL-S-3|HEL-S-93|HEL4	hCG_2009146|FLJ51775|FLJ50142|FLJ79516		F:monooxygenase activity|F:kinase activity|C:blood microparticle|C:cytoplasm|C:cytoplasmic vesicle membrane|C:cytosol|C:extracellular exosome|C:extracellular space|C:focal adhesion|C:melanosome|C:mitochondrion|C:nucleoplasm|C:nucleus|F:identical protein binding|F:poly(A) RNA binding|F:protein kinase binding|F:transcription factor binding|F:ubiquitin protein ligase binding|P:establishment of Golgi…	Monooxygenase|Oxidoreductase|Complete proteome|Kinase|Proteomics identification|Reference proteome|Transferase|Coiled coil|3D-structure|Acetylation|Alternative splicing|Cytoplasm|Direct protein sequencing|Phosphoprotein	SCA	B0006				0.000782	3.41e-05	0.871629	4.63e-06	7.64e-08	-1.01868	0.0559	0.0165	-0.323676	0.0228	0.00414	-0.785298			0.000782	3.10679	4.63e-06	5.33442	0.0559	1.25259	0.0228	1.64207	2.83397	0.00146566		0.000782	4.63e-06	0.0559	0.0228
B0007	A127F	CDS	1A1L1_HUMAN	B4DYM9	ENSG00000110455	84680	Hs.126706	608405	1-aminocyclopropane-1-carboxylate synthase-like protein 1	ACCS|PHACS	FLJ33087|FLJ58889|FLJ51643		F:catalytic activity|F:pyridoxal phosphate binding|P:biosynthetic process|F:protein homodimerization activity	Alternative splicing|Complete proteome|Polymorphism|Pyridoxal phosphate|Reference proteome	ENZ	B0007				0.784	0.631	-0.130187							0.973	0.948	0.0094466			0.784	0.105684					0.973	0.0118872	0.0587855	0.873403		0.784			0.973
B0009	A129F	CDS	2A5A_HUMAN	Q15172	ENSG00000066027	5525	Hs.744012	601643	Serine/threonine protein phosphatase 2A, 56 kDa regulatory subunit, alpha isoform	PPP2R5A	hCG_39194|FLJ51383		C:chromosome, centromeric region|C:cytoplasm|C:M band|C:nucleus|C:protein phosphatase type 2A complex|C:Z disc|F:kinase binding|F:protein phosphatase type 2A regulator activity|P:negative regulation of establishment of protein localization to plasma membrane|P:negative regulation of lipid kinase activity|P:positive regulation of protein dephosphorylation|P:signal transduction	Acetylation|Alternative splicing|Centromere|Chromosome|Complete proteome|Cytoplasm|Direct protein sequencing|Nucleus|Phosphoprotein|Reference proteome	MOD	B0009	0.00426	0.00093	-0.493	0.395	0.205	0.169999	0.944	0.881	-0.0266132	0.787	0.649	-0.062838	0.754	0.591	-0.0373394	0.00426	2.37059	0.395	0.403403	0.944	0.025028	0.787	0.104025	0.754	0.122629	0.605135	0.248236	0.00426	0.395	0.944	0.787	0.754	-0.493
B0010	A8637	CDS	2A5B_HUMAN	Q59G20	ENSG00000068971	5526	Hs.75199	601644	Serine/threonine protein phosphatase 2A, 56 kDa regulatory subunit, beta isoform	PPP2R5B	hCG_23377		C:protein phosphatase type 2A complex|F:protein phosphatase type 2A regulator activity|P:signal transduction|C:cytoplasm|C:cytosol|P:cellular response to growth factor stimulus|P:IRE1-mediated unfolded protein response|P:negative regulation of G0 to G1 transition|P:positive regulation of cell cycle arrest|P:positive regulation of neuron projection development|P:positive regulation of neurotrophin…	Complete proteome|Proteomics identification|Reference proteome|Alternative splicing|Cytoplasm|Direct protein sequencing|Phosphoprotein	UK	B0010	6.45e-05	6.01e-06	-0.726	0.261	0.112	-0.244939	0.558	0.33	0.325119	0.202	0.0893	0.486937	0.142	0.0471	0.141946	6.45e-05	4.19044	0.261	0.583359	0.558	0.253366	0.202	0.694649	0.142	0.847712	1.31391	0.0485394	6.45e-05	0.261	0.558	0.202	0.142	-0.726
B0011	A8638	CDS	2A5D_HUMAN	B4DSD7	ENSG00000112640	5528	Hs.533308	601646|616355	Serine/threonine protein phosphatase 2A, 56 kDa regulatory subunit, delta isoform	PPP2R5D	hCG_17641|FLJ55863|FLJ76895		C:protein phosphatase type 2A complex|F:protein phosphatase type 2A regulator activity|P:signal transduction|C:cytosol|C:nucleoplasm|C:nucleus|F:protein serine/threonine phosphatase activity|P:nervous system development	Complete proteome|Proteomics identification|Reference proteome|Alternative splicing|Cytoplasm|Direct protein sequencing|Disease mutation|Mental retardation|Nucleus|Phosphoprotein|Polymorphism|Repeat	DIS	B0011	0.638	0.512	-0.104	4.12e-05	4.4e-07	0.897554	0.00848	0.00103	0.644013	0.00774	0.0014	0.492174	0.457	0.26	0.100851	0.638	0.195179	4.12e-05	4.3851	0.00848	2.0716	0.00774	2.11126	0.457	0.340084	1.82065	0.0151131	0.638	4.12e-05	0.00848	0.00774	0.457	-0.104
B0012	A8639	CDS	2A5E_HUMAN	Q562F2	ENSG00000154001	5529	Hs.334868|Hs.594347	601647	Serine/threonine protein phosphatase 2A, 56 kDa regulatory subunit, epsilon isoform	PPP2R5E	FLJ53109|FLJ79329|FLJ60843		C:protein phosphatase type 2A complex|F:protein phosphatase type 2A regulator activity|P:signal transduction|C:cytoplasm	Acetylation|Alternative splicing|Complete proteome|Cytoplasm|Direct protein sequencing|Phosphoprotein|Reference proteome	UK	B0012	0.054	0.0208	-0.498	0.000516	1.85e-05	0.750894	0.906	0.808	-0.0345208	0.000506	5.14e-05	-0.559097	0.00885	0.00121	-0.409704	0.054	1.26761	0.000516	3.28735	0.906	0.0428718	0.000506	3.29585	0.00885	2.05306	1.98935	0.0102483	0.054	0.000516	0.906	0.000506	0.00885	-0.498
B0013	A8640	CDS	2A5G_HUMAN	Q96L51	ENSG00000078304	5527	Hs.368264	601645	Serine/threonine protein phosphatase 2A, 56 kDa regulatory subunit, gamma isoform	PPP2R5C	KIAA0044|CS0DF017YJ08|FLJ57986|FLJ57234|FLJ16473|DKFZP761H0317		C:protein phosphatase type 2A complex|F:protein phosphatase type 2A regulator activity|P:signal transduction|C:chromosome, centromeric region|C:cytosol|C:nucleoplasm|C:nucleus|P:DNA damage response, signal transduction by p53 class mediator resulting in cell cycle arrest|P:intrinsic apoptotic signaling pathway in response to DNA damage by p53 class mediator|P:negative regulation of cell prolifera…	3D-structure|Acetylation|Alternative splicing|Centromere|Chromosome|Complete proteome|Nucleus|Phosphoprotein|Polymorphism|Reference proteome|Proteomics identification	MOD	B0013	0.00963	0.00251	0.682	0.0224	0.00383	-0.779799	2.35e-05	5.6e-07	-1.4267	5.57e-07	1.34e-08	-1.65277	0.00152	0.000125	0.927263	0.00963	2.01637	0.0224	1.64975	2.35e-05	4.62893	5.57e-07	6.25414	0.00152	2.81816	3.47347	0.000336146	0.00963	0.0224	2.35e-05	5.57e-07	0.00152	0.682
B0014	A0295	CDS	2AAA_HUMAN	B4DQY1	ENSG00000105568	5518	Hs.467192	605983|616362	Serine/threonine protein phosphatase 2A, 65 kDa regulatory subunit A, alpha isoform	PPP2R1A	hCG_19686|FLJ34068|FLJ33169|FLJ56133|FLJ59603|FLJ56053|FLJ77680|FLJ53296		F:protein phosphatase type 2A regulator activity|P:protein complex assembly|C:chromosome, centromeric region|C:cytosol|C:extracellular exosome|C:membrane|C:microtubule cytoskeleton|C:mitochondrion|C:nucleus|C:protein phosphatase type 2A complex|F:antigen binding|F:protein heterodimerization activity|F:protein serine/threonine phosphatase activity|P:apoptotic process|P:ceramide metabolic process|P…	Complete proteome|Proteomics identification|Reference proteome|3D-structure|Acetylation|Centromere|Chromosome|Chromosome partition|Cytoplasm|Direct protein sequencing|Disease mutation|Mental retardation|Repeat	MOD	B0014	0.0299	0.0101	0.3	0.000722	3.06e-05	0.666873	0.418	0.206	-0.152556	0.016	0.00344	0.333611	0.772	0.616	-0.0361783	0.0299	1.52433	0.000722	3.14146	0.418	0.378824	0.016	1.79588	0.772	0.112383	1.39058	0.0406841	0.0299	0.000722	0.418	0.016	0.772	0.3
B0015	A8641	CDS	2AAB_HUMAN	A8K8B0	ENSG00000137713	5519	Hs.269128|Hs.584790	603113	Serine/threonine protein phosphatase 2A, 65 kDa regulatory subunit A, beta isoform	PPP2R1B	FLJ56507|FLJ55030|FLJ53228|FLJ54667|FLJ76434		F:protein phosphatase type 2A regulator activity|P:protein complex assembly|C:extracellular exosome|C:membrane raft|P:apoptotic process involved in morphogenesis|P:positive regulation of extrinsic apoptotic signaling pathway in absence of ligand	Complete proteome|Proteomics identification|Reference proteome|Acetylation|Alternative splicing|Polymorphism|Repeat	MOD	B0015	0.00407	0.000881	0.509	0.00119	6.19e-05	0.9294	0.0752	0.0178	-0.55429	0.502	0.318	-0.277034	0.0807	0.022	0.403397	0.00407	2.39041	0.00119	2.92445	0.0752	1.12378	0.502	0.299296	0.0807	1.09313	1.56621	0.0271511	0.00407	0.00119	0.0752	0.502	0.0807	0.509
B0016	A8642	CDS	2ABA_HUMAN	Q56VW8	ENSG00000221914	5520	Hs.146339	604941	Serine/threonine protein phosphatase 2A, 55 kDa regulatory subunit B, alpha isoform	PPP2R2A	FLJ58665		C:protein phosphatase type 2A complex|F:protein phosphatase type 2A regulator activity|C:cytosol|C:nucleoplasm|F:protein serine/threonine phosphatase activity|P:G2/M transition of mitotic cell cycle|P:mitotic nuclear envelope reassembly|P:nuclear-transcribed mRNA catabolic process, nonsense-mediated decay|P:protein dephosphorylation|P:response to morphine	Repeat|WD repeat|Complete proteome|Reference proteome|Proteomics identification|3D-structure|Acetylation|Alternative splicing	MOD	B0016	0.367	0.24	0.146	0.00129	6.94e-05	0.871682	0.365	0.165	-0.194302	0.0111	0.0022	-0.428457	0.112	0.0342	0.15325	0.367	0.435334	0.00129	2.88941	0.365	0.437707	0.0111	1.95468	0.112	0.950782	1.33358	0.0463893	0.367	0.00129	0.365	0.0111	0.112	0.146
B0017	A8643	CDS	2ABB_HUMAN	Q9NS07	ENSG00000156475	5521	Hs.627618|Hs.655213	604325|604326	Serine/threonine protein phosphatase 2A, 55 kDa regulatory subunit B, beta isoform	PPP2R2B	hCG_1979968		C:protein phosphatase type 2A complex|F:protein phosphatase type 2A regulator activity|C:cytoskeleton|C:mitochondrial outer membrane|C:mitochondrion|P:apoptotic process	Complete proteome|Reference proteome|Alternative splicing|Apoptosis|Cytoplasm|Cytoskeleton|Membrane|Mitochondrion|Mitochondrion outer membrane|Neurodegeneration|Phosphoprotein|Polymorphism|Repeat|Spinocerebellar ataxia|WD repeat	MOD	B0017	0.297	0.181	-0.276	0.293	0.132	-0.480586	0.548	0.32	-0.722846	0.655	0.482	-0.416071	0.00109	8.01e-05	0.472997	0.297	0.527244	0.293	0.533132	0.548	0.261219	0.655	0.183759	0.00109	2.96257	0.893586	0.127766	0.297	0.293	0.548	0.655	0.00109	-0.276
B0018	A8644	CDS	2ABD_HUMAN	B3KMA9	ENSG00000175470	55844	Hs.380372|Hs.657480	613992	Protein phosphatase 2, regulatory subunit B, delta isoform	PPP2R2D|MDS026	hCG_23640|KIAA1541|FLJ77397|FLJ10621		C:protein phosphatase type 2A complex|F:protein phosphatase type 2A regulator activity|C:cytoplasm|P:cell division|P:exit from mitosis|P:mitotic nuclear division	Repeat|WD repeat|Cell cycle|Cell division|Complete proteome|Cytoplasm|Mitosis|Phosphoprotein|Polymorphism|Reference proteome	MOD	B0018				0.582	0.375	-0.132285							0.26	0.112	0.192849			0.582	0.235077					0.26	0.585027	0.410052	0.388999		0.582			0.26
B0019	A130F	CDS	2ABG_HUMAN	Q59GC6	ENSG00000074211	5522	Hs.479069	605997	Serine/threonine protein phosphatase 2A, 55 kDa regulatory subunit B, gamma isoform	PPP2R2C|IMYPNO1	hCG_39641|FLJ58008|FLJ78902		C:protein phosphatase type 2A complex|F:protein phosphatase type 2A regulator activity	Repeat|WD repeat|Complete proteome|Reference proteome|Alternative splicing	MOD	B0019				0.294	0.132	0.203897							0.342	0.167	0.101347			0.294	0.531653					0.342	0.465974	0.498813	0.317093		0.294			0.342
B0020	A5608	CDS	3BHS1_HUMAN	E9PRN7	ENSG00000203857	3283	Hs.364941	109715	3 beta-hydroxysteroid dehydrogenase/delta 5-->4-isomerase type I	HSD3B1|3BH|HSDB3A	RP5-920G3.4-001		F:3-beta-hydroxy-delta5-steroid dehydrogenase activity|P:steroid biosynthetic process|C:endoplasmic reticulum membrane|C:integral component of membrane|C:mitochondrial inner membrane|C:mitochondrial intermembrane space|C:smooth endoplasmic reticulum membrane|F:steroid delta-isomerase activity|P:androgen biosynthetic process|P:estrogen biosynthetic process|P:glucocorticoid biosynthetic process|P:m…	Complete proteome|Proteomics identification|Reference proteome|Direct protein sequencing|Endoplasmic reticulum|Isomerase|Membrane|Mitochondrion|Multifunctional enzyme|NAD|Oxidoreductase|Polymorphism|Steroidogenesis|Transmembrane|Transmembrane helix	ENZ	B0020				0.979	0.96	0.00536016	0.965	0.925	-0.063288	0.821	0.701	-0.198472	0.0772	0.0207	0.184957			0.979	0.00921731	0.965	0.0154727	0.821	0.0856568	0.0772	1.11238	0.305682	0.494672		0.979	0.965	0.821	0.0772
B0021	A5609	CDS	3BHS2_HUMAN	B2R8L0	ENSG00000203859	3284	Hs.654399	201810|613890	3 beta-hydroxysteroid dehydrogenase/delta 5-->4-isomerase type II	HSD3B2|HSDB3B	hCG_38656|RP5-871G17.2-002|DKFZP686G19280|FLJ93951		C:integral component of membrane|F:3-beta-hydroxy-delta5-steroid dehydrogenase activity|F:isomerase activity|P:steroid biosynthetic process|C:endoplasmic reticulum|C:endoplasmic reticulum membrane|C:mitochondrial inner membrane|C:mitochondrial intermembrane space|C:mitochondrial membrane|C:smooth endoplasmic reticulum membrane|F:steroid delta-isomerase activity|P:androgen biosynthetic process|P:g…	Isomerase|Membrane|Oxidoreductase|Transmembrane|Transmembrane helix|Complete proteome|Proteomics identification|Reference proteome|Alternative splicing|Congenital adrenal hyperplasia|Disease mutation|Endoplasmic reticulum|Mitochondrion|Multifunctional enzyme|NAD|Polymorphism|Steroidogenesis	ENZ	B0021				0.866	0.753	-0.0526942	0.852	0.706	-0.160935	0.257	0.124	0.486874	0.663	0.474	-0.0528469			0.866	0.0624821	0.852	0.0695604	0.257	0.590067	0.663	0.178486	0.225149	0.595458		0.866	0.852	0.257	0.663
B0022	A5614	CDS	3BHS7_HUMAN	Q9H2F3	ENSG00000099377	80270	Hs.460618	607764|607765	3 beta-hyfroxysteroid dehydrogenase type 7	HSD3B7	hCG_1998636|FLJ32874		C:endoplasmic reticulum membrane|C:integral component of membrane|F:3-beta-hydroxy-delta5-steroid dehydrogenase activity|F:cholest-5-ene-3-beta,7-alpha-diol 3-beta-dehydrogenase activity|P:bile acid biosynthetic process|P:steroid biosynthetic process	Alternative splicing|Complete proteome|Disease mutation|Endoplasmic reticulum|Intrahepatic cholestasis|Membrane|NAD|Oxidoreductase|Polymorphism|Reference proteome|Steroidogenesis|Transmembrane|Transmembrane helix|Proteomics identification	ENZ	B0022				0.000607	2.37e-05	0.741272							0.0812	0.0222	0.279771			0.000607	3.21681					0.0812	1.09044	2.15363	0.00702057		0.000607			0.0812
B0023	A2353	CDS	3BP1_HUMAN	B7Z6Y3	ENSG00000100092	23616	Hs.601143		SH3-domain binding protein 1	SH3BP1|PDXP	FLJ44925|FLJ44592|FLJ61632|DKFZP762E117|FLJ42379|FLJ21318		C:cytoplasm|P:signal transduction|F:GTPase activator activity	Coiled coil|Complete proteome|Proteomics identification|Reference proteome|3D-structure|Alternative splicing|GTPase activation|Phosphoprotein|Polymorphism|SH3-binding	UK	B0023	0.288	0.174	-0.162	0.00515	0.000508	0.844895	0.000464	2.48e-05	1.06046	2.04e-05	1.1e-06	1.16254	0.263	0.114	0.135451	0.288	0.540608	0.00515	2.28819	0.000464	3.33348	2.04e-05	4.69037	0.263	0.580044	2.28654	0.00516965	0.288	0.00515	0.000464	2.04e-05	0.263	-0.162
B0024	A0701	CDS	3BP2_HUMAN	Q6ZVU3	ENSG00000087266	6452	Hs.167679	118400|602104	SH3 domain-binding protein 2	SH3BP2|3BP2	RES4-23|hCG_20630|FLJ42079|FLJ44573|FLJ54978		F:SH3/SH2 adaptor activity|P:signal transduction	Complete proteome|Proteomics identification|Reference proteome|3D-structure|Alternative splicing|Disease mutation|Phosphoprotein|SH2 domain|SH3-binding	DIS	B0024				0.107	0.032	-0.273513	0.506	0.28	-0.791213	0.0373	0.01	-1.48581	0.0154	0.00249	0.468764			0.107	0.970616	0.506	0.295849	0.0373	1.42829	0.0154	1.81248	1.12681	0.0746777		0.107	0.506	0.0373	0.0154
B0025	A9764	CDS	3BP5_HUMAN	Q6MZG3	ENSG00000131370	9467	Hs.257761	605612	SH3 domain-binding protein 5	SH3BP5|SAB	hCG_26764|DKFZp686F05233|DKFZP586J0724		C:intracellular|P:intracellular signal transduction|C:cytoplasm|C:mitochondrion|F:protein kinase inhibitor activity|F:SH3 domain binding|P:negative regulation of protein tyrosine kinase activity|P:signal transduction|P:negative regulation of protein kinase activity	Coiled coil|Complete proteome|Proteomics identification|Reference proteome|3D-structure|Alternative splicing|Mitochondrion|Phosphoprotein|SH3-binding	UK	B0025				0.399	0.208	0.654442	0.978	0.958	-0.0150909	7.03e-05	4.77e-06	1.0925	0.469	0.271	0.343322			0.399	0.399027	0.978	0.00966115	7.03e-05	4.15304	0.469	0.328827	1.22264	0.0598908		0.399	0.978	7.03e-05	0.469
B0026	A132F	CDS	3BP5L_HUMAN	Q96MW4	ENSG00000175137	80851	Hs.298573		SH3 domain-binding protein 5-like	SH3BP5L|UNQ2766|AELR2766	UNQ2766/PRO7133|hCG_1724875|KIAA1720|FLJ31783|DKFZP761F0123|FLJ31820|FLJ56359|FLJ55245		C:intracellular|P:intracellular signal transduction|C:cytoplasm|F:protein kinase inhibitor activity|F:SH3 domain binding|P:negative regulation of protein tyrosine kinase activity	Coiled coil|Alternative splicing|Complete proteome|Phosphoprotein|Reference proteome	UK	B0026				0.00949	0.00118	-0.474251							0.686	0.501	-0.0457546			0.00949	2.02273					0.686	0.163676	1.0932	0.0806854		0.00949			0.686
B0027	A5615	CDS	3HAO_HUMAN	C9IY88	ENSG00000162882	23498	Hs.368805	604521	3-hydroxyanthranilate 3,4-dioxygenase	HAAO			F:3-hydroxyanthranilate 3,4-dioxygenase activity|F:iron ion binding|C:cytosol|C:extracellular exosome|F:electron carrier activity|F:ferrous iron binding|P:'de novo' NAD biosynthetic process from tryptophan|P:anthranilate metabolic process|P:neuron cellular homeostasis|P:quinolinate biosynthetic process|P:quinolinate metabolic process|P:response to cadmium ion|P:response to zinc ion|P:tryptophan c…	Complete proteome|Proteomics identification|Reference proteome|3D-structure|Alternative splicing|Cytoplasm|Dioxygenase|Iron|Metal-binding|Oxidoreductase|Polymorphism|Pyridine nucleotide biosynthesis	ENZ	B0027							0.0223	0.00357	0.709896	0.000753	8.29e-05	0.768331	0.631	0.435	0.0566553					0.0223	1.6517	0.000753	3.12321	0.631	0.199971	1.65829	0.0219639			0.0223	0.000753	0.631
B0028	A5616	CDS	3HIDH_HUMAN	H7BZL2	ENSG00000106049	11112	Hs.406758	608475|236795	3-hydroxyisobutyrate dehydrogenase, mitochondrial precursor	HIBADH|NS5ATP1	hCG_39034|tcag7.211		F:3-hydroxyisobutyrate dehydrogenase activity|F:NAD binding|F:phosphogluconate dehydrogenase (decarboxylating) activity|C:mitochondrial matrix|P:branched-chain amino acid catabolic process|P:valine catabolic process|C:mitochondrion	Complete proteome|Proteomics identification|Reference proteome|Signal|3D-structure|Acetylation|Branched-chain amino acid catabolism|Direct protein sequencing|Mitochondrion|NAD|Oxidoreductase|Transit peptide	ENZ	B0028	0.133	0.0646	0.347	0.458	0.257	0.179221							0.0437	0.00976	0.23382	0.133	0.876148	0.458	0.339135					0.0437	1.35952	0.858267	0.13859	0.133	0.458			0.0437	0.347
B0029	A5617	CDS	3MG_HUMAN	A2IDA3	ENSG00000103152	4350	Hs.459596	156565	DNA-3-methyladenine glycosylase	MPG|AAG|ANPG|MID1|PIG16	Z69720.1-004|hCG_22412|Z69720.1-002		C:integral component of membrane|F:alkylbase DNA N-glycosylase activity|F:DNA binding|P:base-excision repair|C:mitochondrial nucleoid|C:nucleoplasm|F:damaged DNA binding|F:DNA N-glycosylase activity|F:DNA-3-methyladenine glycosylase activity|F:DNA-3-methylguanine glycosylase activity|F:DNA-7-methyladenine glycosylase activity|F:DNA-7-methylguanine glycosylase activity|P:depurination|P:DNA dealkyl…	Complete proteome|Membrane|Proteomics identification|Reference proteome|Transmembrane|Transmembrane helix|3D-structure|Alternative splicing|Cytoplasm|DNA damage|DNA repair|Hydrolase|Mitochondrion|Mitochondrion nucleoid|Nucleus|Phosphoprotein|Polymorphism|Transit peptide	ENZ	B0029				0.955	0.912	-0.0181292	0.862	0.727	0.0499493	0.000701	7.59e-05	0.550202	0.0488	0.0113	0.300795			0.955	0.0199966	0.862	0.0644927	0.000701	3.15428	0.0488	1.31158	1.13759	0.0728471		0.955	0.862	0.000701	0.0488
B0030	A0092	CDS	41_HUMAN	B7Z627	ENSG00000159023	2035	Hs.175437|Hs.708933|Hs.712722	130500|611804|266140	Erythrocyte membrane protein band 4.1	EPB41|E41P	hCG_23375|FLJ50645|FLJ50624		C:cytoskeleton|F:structural molecule activity|P:cortical actin cytoskeleton organization|C:cytoplasm|C:extrinsic component of membrane|C:cell junction|C:cortical cytoskeleton|C:nucleus|C:plasma membrane|C:protein complex|C:spectrin|C:spectrin-associated cytoskeleton|F:1-phosphatidylinositol binding|F:spectrin binding|F:structural constituent of cytoskeleton|P:actin cytoskeleton organization|P:blo…	Complete proteome|Proteomics identification|Reference proteome|3D-structure|Actin-binding|Alternative splicing|Calmodulin-binding|Cytoplasm|Cytoskeleton|Direct protein sequencing|Elliptocytosis|Glycoprotein|Hereditary hemolytic anemia|Nucleus|Phosphoprotein|Polymorphism|Pyropoikilocytosis	CS	B0030	0.169	0.0867	0.327	0.54	0.332	0.197383	0.17	0.0546	-1.41327	0.563	0.378	0.286803	0.318	0.15	0.116574	0.169	0.772113	0.54	0.267606	0.17	0.769551	0.563	0.249492	0.318	0.497573	0.511267	0.308129	0.169	0.54	0.17	0.563	0.318	0.327
B0031	A0974	CDS	4EBP1_HUMAN	Q13541	ENSG00000187840	1978	Hs.411641	602223	Eukaryotic translation initiation factor 4E binding protein 1	EIF4EBP1	hCG_23101		C:cytoplasm|C:cytosol|C:nucleoplasm|C:protein complex|F:eukaryotic initiation factor 4E binding|F:translation repressor activity|P:cellular response to hypoxia|P:G1/S transition of mitotic cell cycle|P:insulin receptor signaling pathway|P:IRES-dependent translational initiation|P:lung development|P:negative regulation of protein complex assembly|P:negative regulation of translational initiation|P…	3D-structure|Acetylation|Complete proteome|Direct protein sequencing|Isopeptide bond|Phosphoprotein|Protein synthesis inhibitor|Reference proteome|Translation regulation|Ubl conjugation	TF	B0031				0.0867	0.024	0.501647	0.665	0.446	0.374831	0.66	0.488	0.250537	4.73e-06	3.45e-08	1.15415			0.0867	1.06198	0.665	0.177178	0.66	0.180456	4.73e-06	5.32514	1.68619	0.0205974		0.0867	0.665	0.66	4.73e-06
B0032	A198A	CDS	4EBP2_HUMAN	B2R9B9	ENSG00000148730	1979	Hs.621200|Hs.730236	602224	Eukaryotic translation initiation factor 4E binding protein 2	EIF4EBP2	hCG_23653|FLJ94321		F:translation initiation factor activity|P:negative regulation of translational initiation|C:cytoplasm|F:eukaryotic initiation factor 4E binding|F:translation repressor activity|P:cAMP-mediated signaling|P:insulin receptor signaling pathway|P:memory|P:modulation of synaptic transmission|P:regulation of synaptic plasticity|P:social behavior|P:TOR signaling|P:translation|C:intracellular	Initiation factor|Protein biosynthesis|3D-structure|Complete proteome|Phosphoprotein|Protein synthesis inhibitor|Reference proteome|Translation regulation	TF	B0032	0.911	0.864	-0.025	0.105	0.0313	0.374124	0.251	0.0949	-0.26307	0.473	0.29	-0.13897	0.0503	0.0117	-0.358369	0.911	0.0404816	0.105	0.978811	0.251	0.600326	0.473	0.325139	0.0503	1.29843	0.648638	0.224575	0.911	0.105	0.251	0.473	0.0503	-0.025
B0033	A131F	CDS	4EBP3_HUMAN	O60516	ENSG00000243056	8637	Hs.594084	603483	Eukaryotic translation initiation factor 4E binding protein 3	EIF4EBP3|MASK-BP3			C:cytoplasm|C:eukaryotic translation initiation factor 4F complex|C:membrane|F:eukaryotic initiation factor 4E binding|F:translation repressor activity|P:negative regulation of translational initiation	Complete proteome|Phosphoprotein|Protein synthesis inhibitor|Reference proteome|Translation regulation	TF	B0033				0.161	0.0567	0.360918	0.956	0.905	-0.0205881	0.879	0.788	0.03562	0.206	0.0799	0.427871			0.161	0.793174	0.956	0.0195421	0.879	0.0560111	0.206	0.686133	0.388715	0.408587		0.161	0.956	0.879	0.206
B0034	A133F	CDS	4ET_HUMAN	Q6PJR2	ENSG00000184708	56478	Hs.517559	607445	Eukaryotic translation initiation factor 4E transporter	EIF4ENIF1	hCG_41518|RP11-247I13.2-012|RP11-247I13.2-008|RP11-247I13.2-006|RP11-247I13.2-001|RP11-247I13.2-005|FLJ58249		F:translation initiation factor activity|C:cytoplasm|C:cytoplasmic mRNA processing body|C:cytosol|C:intracellular membrane-bounded organelle|C:membrane|C:nuclear speck|C:nucleus|C:PML body|F:mRNA binding|F:poly(A) RNA binding|F:protein transporter activity|P:negative regulation of neuron differentiation|P:negative regulation of translation|P:stem cell population maintenance	Coiled coil|Initiation factor|Protein biosynthesis|Complete proteome|Proteomics identification|Reference proteome|3D-structure|Acetylation|Alternative splicing|Cytoplasm|Nucleus|Phosphoprotein|Protein transport|Transport	TP	B0034				0.568	0.359	-0.115705							0.108	0.0326	-0.506068			0.568	0.245652					0.108	0.966576	0.606114	0.247677		0.568			0.108
B0035	A0745	CDS	4F2_HUMAN	B4E3E4	ENSG00000168003	6520	Hs.502769	158070	4F2 cell-surface antigen heavy chain	SLC3A2|MDU1	hCG_2016598|FLJ53699|FLJ54090		F:catalytic activity|C:integral component of membrane|P:carbohydrate metabolic process|C:cytoplasm|C:nucleus|C:plasma membrane|C:apical plasma membrane|C:cell surface|C:extracellular exosome|C:melanosome|C:membrane|F:calcium:sodium antiporter activity|F:double-stranded RNA binding|F:neutral amino acid transmembrane transporter activity|F:poly(A) RNA binding|P:amino acid transport|P:calcium ion tr…	Membrane|Transmembrane|Transmembrane helix|Complete proteome|Proteomics identification|Reference proteome|3D-structure|Acetylation|Alternative splicing|Amino-acid transport|Cell membrane|Direct protein sequencing|Disulfide bond|Glycoprotein|Isopeptide bond|Phosphoprotein|Signal-anchor|Transport|Ubl conjugation	TP	B0035				0.0313	0.00604	0.547437	0.213	0.0752	0.340277	4.06e-08	4.6e-10	1.19181	0.714	0.537	0.0723456			0.0313	1.50446	0.213	0.67162	4.06e-08	7.39147	0.714	0.146302	2.42846	0.00372852		0.0313	0.213	4.06e-08	0.714
B0036	A136F	CDS	5HT1A_HUMAN	A0N5V3	ENSG00000178394	3350	Hs.247940	109760|614674	5-hydroxytryptamine 1A receptor	5HT1a|HTR1A|ADRB2RL1|ADRBRL1|5HT1A	hCG_16836|FLJ75939		C:integral component of plasma membrane|F:G-protein coupled serotonin receptor activity|P:cell proliferation|P:regulation of behavior|P:regulation of hormone secretion|P:vasoconstriction|C:plasma membrane|P:adenylate cyclase-inhibiting serotonin receptor signaling pathway|P:behavioral fear response|P:exploration behavior|P:G-protein coupled receptor signaling pathway|P:positive regulation of cell…	Membrane|Transmembrane|Transmembrane helix|Cell membrane|Disulfide bond|G-protein coupled receptor|Receptor|Transducer|Complete proteome|Reference proteome|Behavior|Glycoprotein|Isopeptide bond|Polymorphism|Ubl conjugation	RCP	B0036				0.548	0.34	0.0802441							0.892	0.798	0.0203781			0.548	0.261219					0.892	0.0496351	0.155427	0.699154		0.548			0.892
B0037	A137F	CDS	5HT1B_HUMAN	A8K215	ENSG00000135312	3351	Hs.123016	182131	5-hydroxytryptamine 1B receptor	HTR1B|HTR1DB	hCG_32414|FLJ77883|FLJ96361		C:integral component of plasma membrane|F:G-protein coupled serotonin receptor activity|P:bone remodeling|P:feeding behavior|P:regulation of behavior|P:synaptic transmission|P:vasoconstriction|C:cytoplasm|C:plasma membrane|F:drug binding|F:serotonin binding|P:adenylate cyclase-inhibiting serotonin receptor signaling pathway|P:cellular response to alkaloid|P:cellular response to drug|P:cellular re…	Cell membrane|Disulfide bond|G-protein coupled receptor|Membrane|Receptor|Transducer|Transmembrane|Transmembrane helix|3D-structure|Behavior|Complete proteome|Glycoprotein|Lipoprotein|Palmitate|Phosphoprotein|Polymorphism|Reference proteome	RCP	B0037				0.776	0.618	-0.0424724	0.492	0.267	-0.327448	0.176	0.0741	0.410703	0.41	0.221	0.106022			0.776	0.110138	0.492	0.308035	0.176	0.754487	0.41	0.387216	0.389969	0.407409		0.776	0.492	0.176	0.41
B0038	A186F	CDS	5HT1D_HUMAN	P28221	ENSG00000179546	3352	Hs.121482	182133	5-hydroxytryptamine 1D receptor	HTR1D|HTR1DA|HTRL			C:integral component of plasma membrane|C:plasma membrane|F:G-protein coupled serotonin receptor activity|F:serotonin binding|P:adenylate cyclase-inhibiting G-protein coupled receptor signaling pathway|P:G-protein coupled receptor signaling pathway, coupled to cyclic nucleotide second messenger|P:intestine smooth muscle contraction|P:regulation of behavior|P:regulation of locomotion|P:response to…	Cell membrane|Complete proteome|Disulfide bond|G-protein coupled receptor|Glycoprotein|Membrane|Polymorphism|Receptor|Reference proteome|Transducer|Transmembrane|Transmembrane helix	RCP	B0038				0.875	0.769	0.049132	0.933	0.86	-0.0528477	0.673	0.502	0.1831	0.92	0.85	0.0135981			0.875	0.0579919	0.933	0.0301184	0.673	0.171985	0.92	0.0362122	0.0740769	0.843186		0.875	0.933	0.673	0.92
B0039	A9242	CDS	5HT1E_HUMAN	P28566	ENSG00000168830	3354	Hs.1611	182132	5-hydroxytryptamine 1E receptor	HTR1E			C:integral component of plasma membrane|C:plasma membrane|F:G-protein coupled receptor activity|F:G-protein coupled serotonin receptor activity|F:serotonin binding|P:adenylate cyclase-inhibiting G-protein coupled receptor signaling pathway|P:G-protein coupled receptor signaling pathway|P:G-protein coupled receptor signaling pathway, coupled to cyclic nucleotide second messenger|P:negative regulat…	Cell membrane|Complete proteome|Disulfide bond|G-protein coupled receptor|Glycoprotein|Membrane|Polymorphism|Receptor|Reference proteome|Transducer|Transmembrane|Transmembrane helix	RCP	B0039				0.929	0.866	0.0354249	0.488	0.263	-0.323931	0.851	0.745	-0.077275	0.323	0.154	-0.0907747			0.929	0.0319843	0.488	0.31158	0.851	0.0700704	0.323	0.490797	0.226108	0.594144		0.929	0.488	0.851	0.323
B0040	A174F	CDS	5HT1F_HUMAN	Q9P2Q4	ENSG00000179097	3355	Hs.248136	182134	5-hydroxytryptamine 1F receptor	HTR1F|HTR1EL			C:integral component of plasma membrane|F:G-protein coupled serotonin receptor activity|C:plasma membrane|F:serotonin binding|P:adenylate cyclase-inhibiting G-protein coupled receptor signaling pathway|P:G-protein coupled receptor signaling pathway, coupled to cyclic nucleotide second messenger|P:synaptic transmission	Cell membrane|Disulfide bond|G-protein coupled receptor|Membrane|Receptor|Transducer|Transmembrane|Transmembrane helix|Complete proteome|Glycoprotein|Reference proteome	RCP	B0040				0.87	0.76	0.0230497							0.791	0.643	-0.0352255			0.87	0.0604807					0.791	0.101824	0.0811521	0.82956		0.87			0.791
B0041	A0612	CDS	5HT2A_HUMAN	B3VRB5	ENSG00000102468	3356	Hs.72630	182135	5-hydroxytryptamine (seotonin) 2A receptor	HTR2A|HTR2	FLJ50307		C:dendritic shaft|C:integral component of plasma membrane|F:G-protein coupled serotonin receptor activity|P:regulation of behavior|P:regulation of hormone secretion|P:smooth muscle contraction|C:axon|C:caveola|C:cell body fiber|C:cytoplasmic, membrane-bounded vesicle|C:cytosol|C:neuronal cell body|C:plasma membrane|F:1-(4-iodo-2,5-dimethoxyphenyl)propan-2-amine binding|F:drug binding|F:serotonin …	G-protein coupled receptor|Membrane|Receptor|Transducer|Transmembrane|Transmembrane helix|Alternative splicing|Behavior|Cell membrane|Cell projection|Complete proteome|Cytoplasmic vesicle|Disulfide bond|Glycoprotein|Host cell receptor for virus entry|Host-virus interaction|Phosphoprotein|Polymorphism|Reference proteome	RCP	B0041				0.55	0.342	0.222542	0.924	0.841	0.0528204	0.5	0.315	0.217019	0.0213	0.00377	-0.189042			0.55	0.259637	0.924	0.034328	0.5	0.30103	0.0213	1.67162	0.566654	0.271235		0.55	0.924	0.5	0.0213
B0042	A0613	CDS	5HT2B_HUMAN	B3VRC5	ENSG00000135914	3357	Hs.421649	601122	5-hydroxytryptamine 2B receptor	HTR2B			C:integral component of membrane|F:G-protein coupled serotonin receptor activity|P:heart development|P:regulation of behavior|P:smooth muscle contraction|P:vasoconstriction|C:cell junction|C:cytoplasm|C:dendrite|C:integral component of plasma membrane|C:neuronal cell body|C:plasma membrane|C:synapse|F:drug binding|F:G-protein alpha-subunit binding|F:GTPase activator activity|F:serotonin binding|P…	Membrane|Receptor|Transmembrane|Transmembrane helix|G-protein coupled receptor|Transducer|3D-structure|Behavior|Cell junction|Cell membrane|Complete proteome|Disulfide bond|Glycoprotein|Lipoprotein|Palmitate|Polymorphism|Reference proteome|Synapse|Synaptosome	RCP	B0042	0.08	0.0339	-0.461	0.98	0.963	0.013934	0.138	0.0412	1.24137	0.581	0.398	-0.416006	0.101	0.0297	0.210653	0.08	1.09691	0.98	0.00877392	0.138	0.860121	0.581	0.235824	0.101	0.995679	0.639461	0.229371	0.08	0.98	0.138	0.581	0.101	-0.461
B0043	A0611	CDS	5HT2C_HUMAN	Q7Z579	ENSG00000147246	3358	Hs.149037	312861	5-hydroxytryptamine 2C receptor	HTR2C|HTR1C	RP11-810O3.1-003|FLJ60572		C:integral component of plasma membrane|F:G-protein coupled serotonin receptor activity|P:feeding behavior|P:locomotory behavior|C:cytosol|C:plasma membrane|F:1-(4-iodo-2,5-dimethoxyphenyl)propan-2-amine binding|F:drug binding|F:Gq/11-coupled serotonin receptor activity|F:serotonin binding|P:behavioral fear response|P:cellular calcium ion homeostasis|P:cGMP biosynthetic process|P:phospholipase C-…	Receptor|Membrane|Transmembrane|Transmembrane helix|G-protein coupled receptor|Transducer|Alternative splicing|Behavior|Cell membrane|Complete proteome|Disulfide bond|Glycoprotein|Polymorphism|Reference proteome|RNA editing|Signal	RCP	B0043				0.513	0.305	0.108685	0.265	0.103	-0.845052	0.0154	0.0033	-1.22672	0.638	0.443	-0.127988			0.513	0.289883	0.265	0.576754	0.0154	1.81248	0.638	0.195179	0.718574	0.191173		0.513	0.265	0.0154	0.638
B0044	A187F	CDS	5HT3A_HUMAN	B3VRJ5	ENSG00000166736	3359	Hs.413899	182139	5-hydroxytryptamine 3 receptor precursor	HTR3A|5HT3R|HTR3	hCG_39590|FLJ54916|FLJ61569|FLJ94532		C:integral component of membrane|F:extracellular ligand-gated ion channel activity|C:postsynaptic membrane|F:ligand-gated ion channel activity|P:ion transport|C:axon|C:cell junction|C:cytoplasm|C:neuronal cell body|C:plasma membrane|C:serotonin-activated cation-selective channel complex|F:serotonin binding|F:serotonin-activated cation-selective channel activity|F:serotonin-gated cation channel ac…	Receptor|Membrane|Transmembrane|Transmembrane helix|Ion channel|Ion transport|Signal|Transport|Alternative splicing|Cell junction|Cell membrane|Complete proteome|Disulfide bond|Glycoprotein|Ligand-gated ion channel|Polymorphism|Postsynaptic cell membrane|Reference proteome|Synapse	CNL	B0044				0.0659	0.0165	1.29092	0.2	0.0686	-1.6299	0.0117	0.00233	-2.1314	0.259	0.111	-0.545555			0.0659	1.18111	0.2	0.69897	0.0117	1.93181	0.259	0.5867	1.09965	0.0794969		0.0659	0.2	0.0117	0.259
B0045	A175F	CDS	5HT3B_HUMAN	B3VRP0	ENSG00000149305	9177	Hs.241377	604654	5-hydroxytryptamine 3 receptor B subunit precursor	HTR3B|5-HTR3B			C:integral component of membrane|F:extracellular ligand-gated ion channel activity|P:ion transport|C:cell surface|C:integral component of plasma membrane|C:plasma membrane|C:postsynaptic membrane|C:serotonin-activated cation-selective channel complex|F:G-protein coupled serotonin receptor activity|F:serotonin-activated cation-selective channel activity|P:ion transmembrane transport	Receptor|Membrane|Transmembrane|Transmembrane helix|Alternative splicing|Cell membrane|Complete proteome|Disulfide bond|Glycoprotein|Ion channel|Ion transport|Ligand-gated ion channel|Polymorphism|Reference proteome|Signal|Transport	CNL	B0045				0.404	0.212	0.228617							0.64	0.446	0.0585207			0.404	0.393619					0.64	0.19382	0.293719	0.508488		0.404			0.64
B0046		CDS	5HT3C_HUMAN	Q8WXA8	ENSG00000178084	170572	Hs.632579	610121	5-hydroxytryptamine receptor 3 subunit C	HTR3C			C:integral component of membrane|C:plasma membrane|F:G-protein coupled serotonin receptor activity|F:serotonin-activated cation-selective channel activity|P:ion transmembrane transport	Cell membrane|Complete proteome|Disulfide bond|Ion channel|Ion transport|Ligand-gated ion channel|Membrane|Polymorphism|Receptor|Reference proteome|Signal|Transmembrane|Transmembrane helix|Transport	CNL	B0046													0.549	0.347	0.0858123									0.549	0.260428	0.260428	0.549					0.549
B0047		CDS	5HT3D_HUMAN	Q70Z44	ENSG00000186090	200909	Hs.448004	610122	5-hydroxytryptamine 3-receptor subunit D	HTR3D			C:integral component of membrane|C:plasma membrane|F:G-protein coupled serotonin receptor activity|F:serotonin-activated cation-selective channel activity|P:ion transmembrane transport|P:ion transport	Alternative splicing|Cell membrane|Complete proteome|Glycoprotein|Ion channel|Ion transport|Ligand-gated ion channel|Membrane|Polymorphism|Receptor|Reference proteome|Signal|Transmembrane|Transmembrane helix|Transport	CNL	B0047				0.899	0.81	-0.0202488												0.899	0.0462403							0.0462403	0.899		0.899
B0048		CDS	5HT3E_HUMAN	A5X5Y0	ENSG00000186038	285242	Hs.449179	610123	5-hydroxytryptamine receptor 3 subunit E	HTR3E			C:integral component of membrane|C:plasma membrane|F:G-protein coupled serotonin receptor activity|F:serotonin-activated cation-selective channel activity|P:ion transmembrane transport|F:extracellular ligand-gated ion channel activity	Alternative splicing|Cell membrane|Complete proteome|Disulfide bond|Glycoprotein|Ion channel|Ion transport|Ligand-gated ion channel|Membrane|Polymorphism|Receptor|Reference proteome|Signal|Transmembrane|Transmembrane helix|Transport	CNL	B0048				0.705	0.519	0.0698518												0.705	0.151811							0.151811	0.705		0.705
B0049	A176F	CDS	5HT4R_HUMAN	Q8IXH9	ENSG00000164270	3360	Hs.483773	602164	5-hydroxytryptamine 4 receptor	HTR4B|HTR4|htr4	hCG_37437		C:integral component of plasma membrane|F:G-protein coupled serotonin receptor activity|P:regulation of appetite|P:synaptic transmission|C:cytoplasm|C:endosome|C:membrane|C:plasma membrane|P:G-protein coupled receptor signaling pathway|P:G-protein coupled receptor signaling pathway, coupled to cyclic nucleotide second messenger|P:gamma-aminobutyric acid signaling pathway	G-protein coupled receptor|Membrane|Receptor|Transducer|Transmembrane|Transmembrane helix|Complete proteome|Reference proteome|Alternative splicing|Cell membrane|Disulfide bond|Endosome|Glycoprotein|Lipoprotein|Palmitate|Polymorphism	RCP	B0049				0.687	0.496	-0.0600231	0.148	0.0451	0.888554	0.0918	0.0314	-0.488015	0.422	0.23	-0.122645			0.687	0.163043	0.148	0.829738	0.0918	1.03716	0.422	0.374688	0.601157	0.250521		0.687	0.148	0.0918	0.422
B0050	A9243	CDS	5HT5A_HUMAN	Q86UN1	ENSG00000157219	3361	Hs.65791|Hs.744621	601305	5-hydroxytryptamine 5A receptor	HTR5A	hCG_17152|tcag7.833		C:integral component of membrane|F:G-protein coupled serotonin receptor activity|C:integral component of plasma membrane|C:dendrite|C:Golgi apparatus|C:perikaryon|C:plasma membrane|C:rough endoplasmic reticulum|P:cAMP-mediated signaling|P:G-protein coupled receptor signaling pathway|P:G-protein coupled receptor signaling pathway, coupled to cyclic nucleotide second messenger|P:hippocampus develop…	G-protein coupled receptor|Membrane|Receptor|Transducer|Transmembrane|Transmembrane helix|Cell membrane|Disulfide bond|Complete proteome|Glycoprotein|Polymorphism|Reference proteome	RCP	B0050				0.84	0.713	-0.0190952							0.167	0.0593	0.162377			0.84	0.0757207					0.167	0.777284	0.426502	0.37454		0.84			0.167
B0051	A177F	CDS	5HT6R_HUMAN	Q59GI0	ENSG00000158748	3362	Hs.22180	601109	5-hydroxytryptamine 6 receptor	HTR6			C:integral component of membrane|F:G-protein coupled serotonin receptor activity|C:cilium|C:integral component of plasma membrane|C:plasma membrane|F:histamine receptor activity|P:cerebral cortex cell migration|P:G-protein coupled receptor signaling pathway, coupled to cyclic nucleotide second messenger|P:positive regulation of TOR signaling|P:synaptic transmission	Receptor|Cell membrane|Complete proteome|Disulfide bond|G-protein coupled receptor|Membrane|Reference proteome|Transducer|Transmembrane|Transmembrane helix	RCP	B0051	0.105	0.0477	0.416	0.854	0.736	-0.0398874							0.57	0.37	0.068408	0.105	0.978811	0.854	0.0685421					0.57	0.244125	0.430493	0.371114	0.105	0.854			0.57	0.416
B0052	A188F	CDS	5HT7R_HUMAN	Q99412	ENSG00000148680	3363	Hs.73739	182137	5-hydroxytryptamine 7 receptor	5-HT7|HTR7	RP11-103A2.1-004|hCG_1787894|RP11-103A2.1-001		C:integral component of membrane|F:G-protein coupled receptor activity|C:integral component of plasma membrane|C:plasma membrane|F:G-protein coupled serotonin receptor activity|P:blood circulation|P:circadian rhythm|P:G-protein coupled receptor signaling pathway, coupled to cyclic nucleotide second messenger|P:smooth muscle contraction|P:synaptic transmission|P:vasoconstriction	Alternative splicing|Cell membrane|Complete proteome|Disulfide bond|G-protein coupled receptor|Glycoprotein|Lipoprotein|Membrane|Palmitate|Polymorphism|Receptor|Reference proteome|Transducer|Transmembrane|Transmembrane helix	RCP	B0052				0.00283	0.00022	-0.73273	0.94	0.871	0.03258	0.00458	0.00073	-1.28439	0.0677	0.0175	0.188285			0.00283	2.54821	0.94	0.0268721	0.00458	2.33913	0.0677	1.16941	1.52091	0.0301365		0.00283	0.94	0.00458	0.0677
B0053	A189F	CDS	5NT1A_HUMAN	Q9BXI3	ENSG00000116981	84618	Hs.307006	610525	Cytosolic 5'-nucleotidase 1A	NT5C1A			C:cytosol|F:5'-nucleotidase activity|F:magnesium ion binding|F:nucleotide binding|P:adenosine metabolic process|P:nucleoside metabolic process|P:purine nucleoside monophosphate catabolic process|P:purine nucleotide catabolic process|P:pyrimidine nucleoside catabolic process	Complete proteome|Cytoplasm|Hydrolase|Magnesium|Nucleotide metabolism|Nucleotide-binding|Reference proteome	ENZ	B0053				0.952	0.907	0.0133273							0.858	0.743	0.029031			0.952	0.0213631					0.858	0.0665127	0.0439379	0.903779		0.952			0.858
B0054	A190F	CDS	5NT1B_HUMAN	B4DXQ9	ENSG00000250741|ENSG00000185013	93034|100526794	Hs.744358	610526	Cytosolic 5' nucleotidase 1B	NT5C1B-RDH14|NT5C1B|AIRP	FKSG85|FLJ32882|FLJ36145|FLJ53239|FLJ53251|FLJ35915|FLJ40103|FLJ55762		C:cytoplasm|F:5'-nucleotidase activity|F:magnesium ion binding|F:nucleotide binding|P:nucleotide metabolic process|C:cytosol|C:nucleus|P:purine nucleotide catabolic process	Complete proteome|Reference proteome|Alternative splicing|Cytoplasm|Hydrolase|Magnesium|Nucleotide metabolism|Proteomics identification	ENZ	B0054				0.784	0.631	0.0637983							0.00209	0.000188	-0.522748			0.784	0.105684					0.00209	2.67985	1.39277	0.0404791		0.784			0.00209
B0055	A5618	CDS	5NT3A_HUMAN	A0A090N7U2	ENSG00000122643	51251	Hs.487933	266120|606224	Cytosolic 5'-nucleotidase III	NT5C3|NT5C3A|P5N1|UMPH1	tcag7.719|hCG_2010191|HSPC233|DKFZP566B1046		C:cytoplasm|F:5'-nucleotidase activity|F:magnesium ion binding|F:nucleotide binding|P:nucleotide metabolic process|C:cytosol|C:endoplasmic reticulum|C:mitochondrion|F:2'-phosphotransferase activity|P:adenosine metabolic process|P:pyrimidine nucleoside catabolic process|P:pyrimidine nucleoside metabolic process	Cytoplasm|Hydrolase|Nucleotide metabolism|Nucleotide-binding|3D-structure|Alternative splicing|Complete proteome|Direct protein sequencing|Disease mutation|Endoplasmic reticulum|Magnesium|Metal-binding|Phosphoprotein|Reference proteome|Transferase|Proteomics identification	ENZ	B0055	3.81e-08	5.49e-10	-1.35	0.525	0.317	-0.201178							0.0353	0.00735	0.714562	3.81e-08	7.41908	0.525	0.279841					0.0353	1.45223	3.05038	0.000890471	3.81e-08	0.525			0.0353	-1.35
B0056	A5619	CDS	5NT3B_HUMAN	Q969T7	ENSG00000141698	115024	Hs.237536		7-methylguanosine phosphate-specific 5'-nucleotidase	NT5C3B|NT5C3L	MGC20781		C:cytosol|F:5'-nucleotidase activity|F:magnesium ion binding|F:nucleotide binding|P:exonucleolytic nuclear-transcribed mRNA catabolic process involved in deadenylation-dependent decay|P:nucleotide metabolic process|C:cytoplasm	Acetylation|Alternative splicing|Complete proteome|Cytoplasm|Hydrolase|Magnesium|Metal-binding|Nucleotide metabolism|Nucleotide-binding|Polymorphism|Reference proteome|Proteomics identification	ENZ	B0056													0.00842	0.00114	0.65343									0.00842	2.07469	2.07469	0.00842					0.00842
B0057	A5620	CDS	5NTC_HUMAN	B3KXN5	ENSG00000076685	22978	Hs.97439	600417|613162	Cytosolic purine 5'-nucleotidase	NT5C2|NT5B|NT5CP|PNT5	RP11-30H12.3-002|RP11-30H12.3-005|RP11-30H12.3-009|FLJ45768|hCG_21846|FLJ53335|FLJ75877		F:metal ion binding|C:cytosol|F:5'-nucleotidase activity|F:nucleoside phosphotransferase activity|F:nucleotide binding|P:adenosine metabolic process|P:drug metabolic process|P:IMP metabolic process|P:purine nucleotide catabolic process	Magnesium|Metal-binding|Complete proteome|Proteomics identification|Reference proteome|3D-structure|Allosteric enzyme|Alternative splicing|Cytoplasm|Hereditary spastic paraplegia|Hydrolase|Neurodegeneration|Nucleotide metabolism|Nucleotide-binding|Phosphoprotein|Polymorphism	ENZ	B0057	0.523	0.389	-0.174	0.00133	7.22e-05	0.851755	0.0326	0.00587	-0.766349	0.0036	0.000542	-0.789252	3.58e-05	7.37e-07	-0.876802	0.523	0.281498	0.00133	2.87615	0.0326	1.48678	0.0036	2.4437	3.58e-05	4.44612	2.30685	0.00493346	0.523	0.00133	0.0326	0.0036	3.58e-05	-0.174
B0058	A5621	CDS	5NTD_HUMAN	Q53Z63	ENSG00000135318	4907	Hs.153952	129190|211800	5'-nucleotidase precursor	NT5E|NT5|NTE	hCG_401111|RP11-321N4.1-002|FLJ90527|RP11-321N4.1-003|FLJ95508|FLJ90602|RP11-321N4.1-004		C:integral component of membrane|F:5'-nucleotidase activity|F:metal ion binding|F:nucleotide binding|P:nucleotide catabolic process|F:hydrolase activity, acting on ester bonds|C:cytoplasm|C:plasma membrane|F:hydrolase activity|C:anchored component of membrane|C:cell surface|C:extracellular exosome|C:membrane|C:synaptic membrane|F:ferrous iron binding|P:adenosine biosynthetic process|P:AMP catabol…	Hydrolase|Membrane|Metal-binding|Nucleotide-binding|Signal|Transmembrane|Transmembrane helix|Complete proteome|Proteomics identification|Reference proteome|3D-structure|Alternative splicing|Cell membrane|Direct protein sequencing|Disease mutation|Disulfide bond|Glycoprotein|GPI-anchor|Lipoprotein|Polymorphism|Zinc	ENZ	B0058				0.101	0.0297	-0.349109	0.926	0.845	-0.301348	0.311	0.161	-1.72619	0.0947	0.0272	0.194767			0.101	0.995679	0.926	0.033389	0.311	0.50724	0.0947	1.02365	0.639989	0.229092		0.101	0.926	0.311	0.0947
B0059	A733C	CDS	68MP_HUMAN	A0A024R6N3	ENSG00000156411	9556	Hs.109052	604573	6.8 kDa mitochondrial proteolipid	MP68	hCG_25502|PRO1574	C14orf2|C14ORF2	C:integral component of membrane|C:mitochondrion|C:mitochondrial proton-transporting ATP synthase complex	Membrane|Transmembrane|Transmembrane helix|Complete proteome|Proteomics identification|Reference proteome|Alternative splicing|Mitochondrion|Polymorphism	TM	B0059				0.00145	8.27e-05	-0.690865	0.0948	0.0245	-0.579974	0.0794	0.026	-0.474113	2.62e-06	1.29e-08	1.33895			0.00145	2.83863	0.0948	1.02319	0.0794	1.10018	2.62e-06	5.5817	2.63593	0.00231246		0.00145	0.0948	0.0794	2.62e-06
B0060	A5622	CDS	6PGD_HUMAN	A9Z1X1	ENSG00000142657	5226	Hs.464071	172200	6-phosphogluconate dehydrogenase, decarboxylating	PGD|PGDH	RP4-736L20.2-001|hCG_2006054		F:phosphogluconate dehydrogenase (decarboxylating) activity|P:pentose-phosphate shunt|C:cytosol|C:extracellular exosome|C:nucleus|P:D-gluconate metabolic process|P:oxidation-reduction process|P:pentose biosynthetic process|P:pentose-phosphate shunt, oxidative branch	NADP|Oxidoreductase|Pentose shunt|Signal|Complete proteome|Proteomics identification|Reference proteome|3D-structure|Acetylation|Alternative splicing|Cytoplasm|Gluconate utilization|Phosphoprotein|Polymorphism	ENZ	B0060				0.0103	0.00132	1.09407	3.24e-07	3.31e-09	1.70863	0.089	0.0302	0.484027	0.0812	0.0222	0.268604			0.0103	1.98716	3.24e-07	6.48945	0.089	1.05061	0.0812	1.09044	2.65442	0.00221606		0.0103	3.24e-07	0.089	0.0812
B0061	A1298	CDS	6PGL_HUMAN	M0R1L2	ENSG00000130313	25796	Hs.466165	604951|172150	6-phosphogluconolactonase	PGLS|HEL-S-304	hCG_1778174		F:6-phosphogluconolactonase activity|P:carbohydrate metabolic process|P:pentose-phosphate shunt|C:cytosol|C:extracellular exosome|F:monosaccharide binding|P:pentose-phosphate shunt, oxidative branch	Complete proteome|Proteomics identification|Reference proteome|Acetylation|Cytoplasm|Direct protein sequencing|Hydrolase|Phosphoprotein	ENZ	B0061				0.995	0.989	-0.00192564							0.00263	0.000253	1.29663			0.995	0.00217692					0.00263	2.58004	1.29111	0.0511552		0.995			0.00263
B0062	A4266	CDS	7B2_HUMAN	C9J650	ENSG00000166922|ENSG00000281931|ENSG00000277614	6447	Hs.156540	173120	Neuroendocrine protein 7B2 precursor	SCG5|SGNE1	hCG_1811965		C:secretory granule|P:neuropeptide signaling pathway|C:extracellular region|F:enzyme inhibitor activity|F:GTP binding|F:unfolded protein binding|P:intracellular protein transport|P:peptide hormone processing|P:regulation of hormone secretion	Complete proteome|Proteomics identification|Reference proteome|Signal|Alternative splicing|Chaperone|Cleavage on pair of basic residues|Direct protein sequencing|Disulfide bond|Neuropeptide|Phosphoprotein|Secreted|Sulfation|Transport	CHA	B0062				0.0272	0.00499	1.15688	0.959	0.913	-0.03541	0.00124	0.00015	-1.19887	0.318	0.15	-0.207723			0.0272	1.56543	0.959	0.0181814	0.00124	2.90658	0.318	0.497573	1.24694	0.0566316		0.0272	0.959	0.00124	0.318
B0063	A5623	CDS	8ODP_HUMAN	A0A024R858	ENSG00000106268	4521	Hs.534331	600312	7,8-dihydro-8-oxoguanine triphosphatase	NUDT1|MTH1	hCG_18431|tcag7.546		C:cytoplasm|F:8-oxo-7,8-dihydroguanosine triphosphate pyrophosphatase activity|F:snoRNA binding|P:dGTP catabolic process|P:DNA repair|C:cytosol|C:extracellular exosome|C:mitochondrial matrix|C:mitochondrion|C:nucleus|F:2-hydroxy-(deoxy)adenosine-triphosphate pyrophosphatase activity|F:2-hydroxy-adenosine triphosphate pyrophosphatase activity|F:8-oxo-7,8-dihydrodeoxyguanosine triphosphate pyrophos…	Hydrolase|3D-structure|Alternative initiation|Complete proteome|Cytoplasm|Direct protein sequencing|Magnesium|Metal-binding|Mitochondrion|Nucleus|Polymorphism|Reference proteome|RNA-binding|Transit peptide|Proteomics identification	ENZ	B0063	0.178	0.0923	0.371	0.0381	0.00787	0.725106	0.303	0.125	0.400898	0.37	0.205	0.246729	0.000848	5.76e-05	0.929839	0.178	0.74958	0.0381	1.41908	0.303	0.518557	0.37	0.431798	0.000848	3.0716	1.23812	0.0577932	0.178	0.0381	0.303	0.37	0.000848	0.371
B0065	A5624	CDS	A16A1_HUMAN	B4DQ15	ENSG00000161618	126133	Hs.719998	613358	Aldehyde dehydrogenase 16A1	ALDH16A1	MGC10204|FLJ00209|FLJ51526|FLJ51525		F:oxidoreductase activity, acting on the aldehyde or oxo group of donors, NAD or NADP as acceptor|C:extracellular exosome|C:membrane|F:4-trimethylammoniobutyraldehyde dehydrogenase activity|F:aminobutyraldehyde dehydrogenase activity	Coiled coil|Alternative splicing|Complete proteome|Polymorphism|Reference proteome|Proteomics identification	ENZ	B0065	0.00133	0.000229	0.564	0.562	0.353	-0.147007							0.673	0.486	0.0808818	0.00133	2.87615	0.562	0.250264					0.673	0.171985	1.09947	0.0795306	0.00133	0.562			0.673	0.564
B0066	A2084	CDS	A16L1_HUMAN	Q9NWG8	ENSG00000085978|ENSG00000281089	55054	Hs.529322	610767|611081	Autophagy protein 16-like	ATG16L1|APG16L|UNQ9393|SSGL9393	hCG_1817841|UNQ9393/PRO34307|FLJ10035|FLJ00045|DKFZP434A1211|FLJ22677|FLJ23854|FLJ14948|FLJ41882		C:autophagosome|C:autophagosome membrane|C:axoneme|C:cytosol|C:pre-autophagosomal structure membrane|F:identical protein binding|F:ubiquitin-like protein transferase activity|P:autophagosome assembly|P:macroautophagy|P:negative stranded viral RNA replication|P:protein homooligomerization|P:protein transport	Coiled coil|Repeat|Complete proteome|Proteomics identification|Reference proteome|3D-structure|Alternative splicing|Autophagy|Cytoplasm|Membrane|Phosphoprotein|Polymorphism|Protein transport|Transport|WD repeat	TP	B0066				0.0126	0.00175	-1.07625							0.972	0.946	0.00525106			0.0126	1.89963					0.972	0.0123337	0.955982	0.110667		0.0126			0.972
B0067	A2085	CDS	A16L2_HUMAN	Q2VPK0	ENSG00000168010	89849	Hs.653186		Autophagy-related protein 16-2	ATG16L2|WDR80	FLJ00012|FLJ35698|FLJ53001|FLJ33278		C:autophagosome membrane|C:nucleoplasm|P:autophagosome assembly|P:negative stranded viral RNA replication|P:protein transport	Repeat|Alternative splicing|Autophagy|Coiled coil|Complete proteome|Cytoplasm|Polymorphism|Protein transport|Reference proteome|Transport|WD repeat|Proteomics identification	TP	B0067	0.133	0.0641	-0.383	0.16	0.0558	-0.533088							0.414	0.224	0.172735	0.133	0.876148	0.16	0.79588					0.414	0.383	0.685009	0.206534	0.133	0.16			0.414	-0.383
B0068	A5625	CDS	A1AG1_HUMAN	B4E1B5	ENSG00000229314	5004	Hs.719954|Hs.522356	138600	Alpha-1-acid glycoprotein 1 precursor	ORM1|AGP1|HEL-S-153w|ORM2	RP11-82I1.3-001|hCG_2020846|FLJ56763|FLJ79106		C:extracellular space|P:regulation of immune system process|C:blood microparticle|C:extracellular exosome|C:extracellular region|C:platelet alpha granule lumen|P:acute-phase response|P:inflammatory response|P:negative regulation of interleukin-6 production|P:negative regulation of tumor necrosis factor production|P:platelet degranulation|P:transport	Signal|3D-structure|Acute phase|Complete proteome|Direct protein sequencing|Disulfide bond|Glycoprotein|Polymorphism|Pyrrolidone carboxylic acid|Reference proteome|Secreted|Transport	ENZ	B0068	0.000374	5.11e-05	1.46	0.138	0.0458	1.10361	0.175	0.057	1.32123	0.808	0.681	0.190702	0.103	0.0303	0.306369	0.000374	3.42713	0.138	0.860121	0.175	0.756962	0.808	0.0925886	0.103	0.987163	1.22479	0.0595947	0.000374	0.138	0.175	0.808	0.103	1.46
B0069	A5626	CDS	A1AG2_HUMAN	P19652	ENSG00000228278	5005	Hs.719954	138610	Alpha-1-acid glycoprotein 2 precursor	ORM2|AGP2|AGP-B	RP11-82I1.2-001|hCG_2020847|FLJ92516		C:blood microparticle|C:extracellular exosome|C:extracellular region|C:extracellular space|C:platelet alpha granule lumen|P:acute-phase response|P:platelet degranulation|P:regulation of immune system process	3D-structure|Acute phase|Complete proteome|Disulfide bond|Glycoprotein|Polymorphism|Pyrrolidone carboxylic acid|Reference proteome|Secreted|Signal|Transport	ENZ	B0069	0.000374	5.11e-05	1.46	0.276	0.121	0.802785	0.175	0.057	1.32123	0.808	0.681	0.190702	0.103	0.0303	0.306369	0.000374	3.42713	0.276	0.559091	0.175	0.756962	0.808	0.0925886	0.103	0.987163	1.16459	0.0684563	0.000374	0.276	0.175	0.808	0.103	1.46
B0070	A8369	CDS	A1AT_HUMAN	C1KH65	ENSG00000197249|ENSG00000277377	5265	Hs.525557	107400|613490	Alpha-1-antitrypsin precursor	AAT|A1A|SERPINA1|PI|PRO0684/PRO2209|PRO2275	PRO0684|PRO2209|y		C:extracellular space|C:integral component of membrane|C:endoplasmic reticulum|C:endoplasmic reticulum lumen|C:endoplasmic reticulum-Golgi intermediate compartment membrane|C:ER to Golgi transport vesicle|C:extracellular exosome|C:extracellular region|C:Golgi apparatus|C:Golgi membrane|C:platelet alpha granule lumen|C:proteinaceous extracellular matrix|F:glycoprotein binding|F:identical protein b…	Membrane|Transmembrane|Transmembrane helix|Complete proteome|Proteomics identification|Reference proteome|Signal|3D-structure|Acute phase|Alternative splicing|Blood coagulation|Direct protein sequencing|Endoplasmic reticulum|Extracellular matrix|Glycoprotein|Hemostasis|Phosphoprotein|Polymorphism|Protease inhibitor|Secreted|Serine protease inhibitor	INH	B0070	0.987	0.98	-0.00417	0.631	0.429	0.180105	9.77e-05	3.37e-06	3.24544	0.34	0.183	0.618902	0.00216	0.000197	1.23321	0.987	0.00568285	0.631	0.199971	9.77e-05	4.01011	0.34	0.468521	0.00216	2.66555	1.46997	0.0338871	0.987	0.631	9.77e-05	0.34	0.00216	-0.00417
B0072	A735C	CDS	A1BG_HUMAN	B3KP79	ENSG00000121410	1	Hs.529161|Hs.709582	138670	Alpha-1B-glycoprotein precursor	A1BG|HEL-S-163pA	DKFZp686F0970|FLJ31323|DKFZP686F0970|FLJ42722	C6orf57|C6ORF57	C:blood microparticle|C:extracellular exosome|C:extracellular region|C:extracellular space|C:platelet alpha granule lumen|P:platelet degranulation	Alternative splicing|Complete proteome|Direct protein sequencing|Disulfide bond|Glycoprotein|Immunoglobulin domain|Polymorphism|Reference proteome|Repeat|Secreted|Signal|Proteomics identification	UK	B0072													0.000659	4.1e-05	0.747354									0.000659	3.18111	3.18111	0.000659					0.000659
B0073	A2533	CDS	A1CF_HUMAN	Q7Z2U9	ENSG00000148584	29974	Hs.282795		APOBEC-1 stimulating protein	A1CF|ACF|ASP	hCG_1811530|RP11-564C4.2-003|FLJ20317|FLJ61033		C:apolipoprotein B mRNA editing enzyme complex|F:nucleotide binding|F:single-stranded RNA binding|P:mRNA modification|C:nucleoplasm|C:cytoplasm|C:endoplasmic reticulum|F:RNA binding|P:cytidine to uridine editing|P:mRNA processing|P:protein stabilization|P:mRNA localization resulting in posttranscriptional regulation of gene expression	3D-structure|Alternative splicing|Complete proteome|Cytoplasm|Endoplasmic reticulum|mRNA processing|Nucleus|Phosphoprotein|Polymorphism|Reference proteome|Repeat|RNA-binding|Proteomics identification	TF	B0073				0.175	0.0637	0.467024							0.165	0.0583	-0.161336			0.175	0.756962					0.165	0.782516	0.769739	0.169926		0.175			0.165
B0074		CDS	A20A1_HUMAN	Q5TYW2	ENSG00000260691	84210	Hs.632671		Ankyrin repeat domain-containing protein 20A1	ANKRD20A1|ANKRD20A	DKFZP434A171	LOC441413	C:plasma membrane	ANK repeat|Coiled coil|Complete proteome|Reference proteome|Repeat	UK	B0074				0.151	0.0515	-0.613597							0.217	0.086	0.180028			0.151	0.821023					0.217	0.66354	0.742282	0.181017		0.151			0.217
B0075		CDS	A20A2_HUMAN	B2RTT7	ENSG00000183148	441425|441430	Hs.632663		Ankyrin repeat domain-containing protein 20A2	ANKRD20A2				ANK repeat|Coiled coil|Complete proteome|Reference proteome|Repeat	UK	B0075				0.151	0.0515	-0.613597							0.217	0.086	0.180028			0.151	0.821023					0.217	0.66354	0.742282	0.181017		0.151			0.217
B0076	A738C	CDS	A20A3_HUMAN	Q5VUR7	ENSG00000276203	441425	Hs.632663		Ankyrin repeat domain-containing protein 20A3	ANKRD20A3		LOC441425		ANK repeat|Coiled coil|Complete proteome|Reference proteome|Repeat	UK	B0076				0.151	0.0515	-0.613597							0.217	0.086	0.180028			0.151	0.821023					0.217	0.66354	0.742282	0.181017		0.151			0.217
B0077		CDS	A20A4_HUMAN	Q4UJ75	ENSG00000172014	728747	Hs.645502		Ankyrin repeat domain-containing protein 20A4	ANKRD20A4				ANK repeat|Coiled coil|Complete proteome|Reference proteome|Repeat	UK	B0077				0.151	0.0515	-0.613597							0.217	0.086	0.180028			0.151	0.821023					0.217	0.66354	0.742282	0.181017		0.151			0.217
B0079	A8378	CDS	A2AP_HUMAN	C9JMH6	ENSG00000167711|ENSG00000276838	5345	Hs.159509	262850|613168	Alpha-2-antiplasmin precursor	SERPINF2|AAP|PLI			C:extracellular space|C:blood microparticle|C:cell surface|C:extracellular exosome|C:extracellular region|C:fibrinogen complex|C:platelet alpha granule lumen|F:endopeptidase inhibitor activity|F:protease binding|F:protein homodimerization activity|F:serine-type endopeptidase inhibitor activity|P:acute-phase response|P:blood vessel morphogenesis|P:collagen fibril organization|P:fibrinolysis|P:nega…	Complete proteome|Proteomics identification|Reference proteome|Signal|Acute phase|Alternative splicing|Direct protein sequencing|Disease mutation|Disulfide bond|Glycoprotein|Isopeptide bond|Polymorphism|Protease inhibitor|Secreted|Serine protease inhibitor|Sulfation	INH	B0079				0.55	0.342	0.213798	0.398	0.189	0.473409	0.0274	0.00673	0.860407	0.224	0.0902	0.129087			0.55	0.259637	0.398	0.400117	0.0274	1.56225	0.224	0.649752	0.717939	0.191453		0.55	0.398	0.0274	0.224
B0080	A742C	CDS	A2GL_HUMAN	B4E1I8	ENSG00000171236	116844	Hs.655559	611289	Leucine-rich alpha-2-glycoprotein precursor	LRG1|LRG	hCG_2004087|HMFT1766|FLJ54228		C:extracellular exosome|C:extracellular region|C:extracellular space|C:membrane|P:brown fat cell differentiation|P:positive regulation of angiogenesis|P:positive regulation of endothelial cell proliferation|P:positive regulation of transforming growth factor beta receptor signaling pathway	Leucine-rich repeat|Repeat|Signal|Complete proteome|Direct protein sequencing|Disulfide bond|Glycoprotein|Polymorphism|Reference proteome|Secreted	UK	B0080				0.645	0.444	0.243863							0.108	0.0326	0.238638			0.645	0.19044					0.108	0.966576	0.578508	0.263932		0.645			0.108
B0081	A1177	CDS	A2MG_HUMAN	Q9BQ22	ENSG00000175899	2	Hs.212838|Hs.88556	103950	Alpha-2-macroglobulin precursor	A2M|CPAMD5	FWP007|MGC40170		F:endopeptidase inhibitor activity|C:blood microparticle|C:cytosol|C:extracellular exosome|C:extracellular region|C:platelet alpha granule lumen|F:calcium-dependent protein binding|F:enzyme binding|F:growth factor binding|F:GTPase activator activity|F:interleukin-1 binding|F:interleukin-8 binding|F:protease binding|F:receptor binding|F:serine-type endopeptidase inhibitor activity|F:tumor necrosis…	Complete proteome|Proteomics identification|Reference proteome|Signal|3D-structure|Bait region|Direct protein sequencing|Disulfide bond|Glycoprotein|Isopeptide bond|Polymorphism|Protease inhibitor|Secreted|Serine protease inhibitor|Thioester bond	INH	B0081				0.402	0.211	-0.502067							0.000361	1.84e-05	1.39222			0.402	0.395774					0.000361	3.44249	1.91913	0.0120467		0.402			0.000361
B0082	A8379	CDS	A2ML1_HUMAN	Q6ZWK7	ENSG00000166535	144568	Hs.620532	610627	Alpha-2-Macroglobulin-like protein 1	A2ML1|CPAMD9	FLJ41598|FLJ16045|FLJ25179|FLJ39129|FLJ41597|hCG_1811680|FLJ41607|FLJ57810		F:endopeptidase inhibitor activity|C:extracellular space|C:extracellular exosome|F:peptidase inhibitor activity|F:serine-type endopeptidase inhibitor activity|P:regulation of endopeptidase activity|C:extracellular region	Signal|Alternative splicing|Bait region|Complete proteome|Disulfide bond|Glycoprotein|Polymorphism|Protease inhibitor|Reference proteome|Secreted|Serine protease inhibitor|Thioester bond|Proteomics identification	INH	B0082				0.00133	7.23e-05	-1.14862							0.451	0.255	-0.106231			0.00133	2.87615					0.451	0.345823	1.61099	0.0244914		0.00133			0.451
B0083	A743C	CDS	A30BL_HUMAN	A7E2S9	ENSG00000163046		Hs.380689		Similar to Ankyrin repeat domain-containing protein 30A	ANKRD30BL	NCRNA00164|hCG_1793014	C21orf99|LOC554226		Alternative splicing|ANK repeat|Complete proteome|Reference proteome|Repeat	UK	B0083													0.833	0.705	-0.0587127									0.833	0.079355	0.079355	0.833					0.833
B0084	A1169	CDS	A4_HUMAN	B4DMD5	ENSG00000142192	351	Hs.434980	104300|104760|605714	Amyloid beta A4 protein	APP|A4|AD1|APP639	hCG_1810805|FLJ50531|FLJ54261|FLJ59550|FLJ50525|FLJ54367|FLJ50491|FLJ51942		C:integral component of membrane|F:heparin binding|P:nervous system development|F:transition metal ion binding|F:peptidase activity|F:serine-type endopeptidase inhibitor activity|C:Golgi apparatus|C:intracellular membrane-bounded organelle|C:apical part of cell|C:astrocyte projection|C:axon|C:cell surface|C:cell-cell junction|C:ciliary rootlet|C:coated pit|C:cytoplasm|C:cytosol|C:dendritic shaft|…	Coiled coil|Membrane|Signal|Transmembrane|Transmembrane helix|Hydrolase|Protease|Complete proteome|Proteomics identification|Reference proteome|3D-structure|Alternative splicing|Alzheimer disease|Amyloid|Amyloidosis|Apoptosis|Cell adhesion|Coated pit|Copper|Direct protein sequencing|Disease mutation|Disulfide bond|Endocytosis|Glycoprotein|Heparin-binding|Iron|Isopeptide bond|Metal-binding|Neurode…	CS	B0084	0.793	0.699	0.0949	0.189	0.0706	0.53649	0.23	0.0845	1.04444	0.831	0.716	-0.169742	0.000629	3.86e-05	0.687133	0.793	0.100727	0.189	0.723538	0.23	0.638272	0.831	0.080399	0.000629	3.20135	0.948857	0.112498	0.793	0.189	0.23	0.831	0.000629	0.0949
B0086	A5629	CDS	A4GAT_HUMAN	S6CPX2	ENSG00000128274	53947	Hs.105956	111400|607922	Lactosylceramide 4-alpha-galactosyltransferase	A4GALT|A14GALT|A4GALT1			C:integral component of membrane|F:transferase activity, transferring glycosyl groups|C:extracellular exosome|C:integral component of Golgi membrane|C:membrane|F:galactosyltransferase activity|F:lactosylceramide 4-alpha-galactosyltransferase activity|F:toxic substance binding|P:globoside biosynthetic process|P:glycosphingolipid biosynthetic process|P:plasma membrane organization|P:protein glycosy…	Glycosyltransferase|Membrane|Transferase|Transmembrane|Transmembrane helix|Complete proteome|Glycoprotein|Golgi apparatus|Lipid biosynthesis|Lipid metabolism|Polymorphism|Reference proteome|Signal-anchor	ENZ	B0086	0.872	0.807	0.0586	0.532	0.324	0.273754										0.872	0.0594835	0.532	0.274088							0.166786	0.681105	0.872	0.532				0.0586
B0087	A826K	CDS	A4GCT_HUMAN	Q9UNA3	ENSG00000118017	51146	Hs.278960		Alpha-1,4-N-acetylglucosaminyltransferase	A4GNT|alpha4GnT			C:Golgi membrane|C:integral component of membrane|C:membrane|F:acetylglucosaminyltransferase activity|P:carbohydrate metabolic process|P:glycoprotein biosynthetic process|P:negative regulation of epithelial cell proliferation|P:O-glycan processing|P:protein O-linked glycosylation	Complete proteome|Glycoprotein|Glycosyltransferase|Golgi apparatus|Membrane|Polymorphism|Reference proteome|Signal-anchor|Transferase|Transmembrane|Transmembrane helix	ENZ	B0087				0.377	0.191	0.273284							0.715	0.539	0.03834			0.377	0.423659					0.715	0.145694	0.284676	0.519187		0.377			0.715
B0088	A192F	CDS	A7L3B_HUMAN	Q96GX2	ENSG00000253719	552889	Hs.744849	615579	Hypothetical protein LOC552889	ATXN7L3B		LOC552889		Complete proteome|Phosphoprotein|Reference proteome	UK	B0088				0.405	0.213	-0.20216	0.00658	0.000757	-1.21664	0.441	0.263	0.134219	0.0789	0.0213	0.393625			0.405	0.392545	0.00658	2.18177	0.441	0.355561	0.0789	1.10292	1.0082	0.0981294		0.405	0.00658	0.441	0.0789
B0089	A9244	CDS	AA1R_HUMAN	B7Z379	ENSG00000163485	134	Hs.77867	102775	Adenosine A1 receptor	ADORA1	FLJ58571|FLJ79005		C:integral component of membrane|C:plasma membrane|F:G-protein coupled adenosine receptor activity|C:asymmetric synapse|C:axolemma|C:basolateral plasma membrane|C:dendritic spine|C:endoplasmic reticulum|C:integral component of plasma membrane|C:neuronal cell body|C:postsynaptic density|C:postsynaptic membrane|C:presynaptic active zone|C:presynaptic membrane|C:terminal bouton|F:phospholipase C act…	Cell membrane|Disulfide bond|G-protein coupled receptor|Glycoprotein|Membrane|Receptor|Transducer|Transmembrane|Transmembrane helix|Alternative splicing|Complete proteome|Lipoprotein|Palmitate|Polymorphism|Reference proteome	RCP	B0089				0.0908	0.0256	0.371964	0.77	0.576	0.263583	0.793	0.657	0.161808	0.38	0.196	-0.107087			0.0908	1.04191	0.77	0.113509	0.793	0.100727	0.38	0.420216	0.419092	0.380985		0.0908	0.77	0.793	0.38
B0090	A193F	CDS	AA2AR_HUMAN	Q93003	ENSG00000128271	135	Hs.197029	102776	Adenosine A2a receptor	hA2aR|ADORA2A|ADORA2|HA2AR	FLJ61179|FLJ41063|FLJ78315		C:integral component of membrane|C:plasma membrane|F:G-protein coupled adenosine receptor activity|F:gastric inhibitory peptide receptor activity|P:neurotransmitter transport|F:G-protein coupled receptor activity|C:integral component of plasma membrane|C:membrane|F:enzyme binding|F:identical protein binding|P:adenylate cyclase-modulating G-protein coupled receptor signaling pathway|P:apoptotic pr…	Cell membrane|Disulfide bond|G-protein coupled receptor|Glycoprotein|Membrane|Receptor|Transducer|Transmembrane|Transmembrane helix|Complete proteome|Reference proteome|3D-structure|Polymorphism|Ubl conjugation	RCP	B0090				0.0991	0.0288	0.753046	0.811	0.637	0.123747	0.9	0.821	0.049048	0.0264	0.00501	0.606066			0.0991	1.00393	0.811	0.0909791	0.9	0.0457575	0.0264	1.5784	0.679765	0.209043		0.0991	0.811	0.9	0.0264
B0091	A0586	CDS	AA2BR_HUMAN	Q2L7J7	ENSG00000170425	136	Hs.167046	600446	Adenosine A2b receptor	ADORA2B			C:integral component of membrane|F:G-protein coupled receptor activity|C:integral component of plasma membrane|C:intracellular|C:plasma membrane|F:G-protein coupled adenosine receptor activity|P:activation of adenylate cyclase activity|P:activation of MAPK activity|P:adenylate cyclase-activating G-protein coupled receptor signaling pathway|P:cellular defense response|P:cellular protein metabolic …	Membrane|Receptor|Transmembrane|Transmembrane helix|Cell membrane|Complete proteome|Disulfide bond|G-protein coupled receptor|Glycoprotein|Lipoprotein|Palmitate|Reference proteome|Transducer	RCP	B0091				0.419	0.225	0.385297	0.93	0.854	-0.109631	0.615	0.433	-0.384761	0.136	0.0443	0.136272			0.419	0.377786	0.93	0.0315171	0.615	0.211125	0.136	0.866461	0.371722	0.424891		0.419	0.93	0.615	0.136
B0092	A178F	CDS	AAA1_HUMAN	Q9NWI3	ENSG00000130876	56301	Hs.58679	607959	Solute carrier family 7, member 10	SLC7A10|ASC1	FLJ20839		C:integral component of membrane|F:amino acid transmembrane transporter activity|C:dendrite|C:integral component of plasma membrane|C:membrane|C:plasma membrane|F:antiporter activity|F:L-serine transmembrane transporter activity|F:neutral amino acid transmembrane transporter activity|P:amino acid transport|P:D-alanine transport|P:D-serine transport|P:leukocyte migration|P:neutral amino acid trans…	Membrane|Transmembrane|Transmembrane helix|Complete proteome|Proteomics identification|Reference proteome|Amino-acid transport|Disulfide bond|Polymorphism|Transport	TP	B0092				0.0222	0.00377	-0.926294							0.224	0.0902	-0.122406			0.0222	1.65365					0.224	0.649752	1.1517	0.0705181		0.0222			0.224
B0093	A5630	CDS	AAAD_HUMAN	C9K0E9	ENSG00000114771	13	Hs.506908	600338	Arylacetamide deacetylase	AADAC|DAC	hCG_26922		C:integral component of membrane|F:hydrolase activity|P:metabolic process|C:endoplasmic reticulum membrane|F:catalytic activity|F:deacetylase activity|F:lipase activity|F:serine hydrolase activity|F:triglyceride lipase activity|P:positive regulation of triglyceride catabolic process|P:xenobiotic metabolic process	Complete proteome|Membrane|Proteomics identification|Reference proteome|Transmembrane|Transmembrane helix|Direct protein sequencing|Disulfide bond|Endoplasmic reticulum|Glycoprotein|Hydrolase|Microsome|Polymorphism|Signal-anchor	ENZ	B0093				0.781	0.626	0.234604	0.609	0.383	0.40801	0.775	0.632	0.170762	0.0748	0.0199	-0.224133			0.781	0.107349	0.609	0.215383	0.775	0.110698	0.0748	1.1261	0.389882	0.407491		0.781	0.609	0.775	0.0748
B0094	A5260	CDS	AAAS_HUMAN	D9DBT1	ENSG00000094914	8086	Hs.369144	231550|605378	Aladin	AAAS|ADRACALA	GL003|FLJ56797		C:centrosome|C:cytoplasm|C:membrane|C:nuclear envelope|C:nuclear membrane|C:nuclear pore|C:nucleoplasm|C:nucleus|P:fertilization|P:gene silencing by RNA|P:intracellular transport of virus|P:learning|P:mitotic nuclear envelope disassembly|P:mRNA export from nucleus|P:nucleocytoplasmic transport|P:protein sumoylation|P:protein transport|P:regulation of cellular response to heat|P:regulation of gluc…	Acetylation|Alternative splicing|Complete proteome|Disease mutation|mRNA transport|Nuclear pore complex|Nucleus|Phosphoprotein|Protein transport|Reference proteome|Repeat|Translocation|Transport|WD repeat|Proteomics identification	TP	B0094				0.0808	0.0218	0.37362							0.81	0.67	-0.0320476			0.0808	1.09259					0.81	0.091515	0.592052	0.255828		0.0808			0.81
B0095	A763B	CDS	AAAT_HUMAN	B4DE27	ENSG00000105281	6510	Hs.631582	109190	Neutral amino acid transporter B(0)	SLC1A5|ASCT2|M7V1|RDR|RDRC	FLJ58765|FLJ79445|FLJ58403		C:integral component of membrane|F:symporter activity|F:sodium:dicarboxylate symporter activity|C:extracellular exosome|C:Golgi apparatus|C:integral component of plasma membrane|C:melanosome|C:membrane|C:plasma membrane|F:amino acid transmembrane transporter activity|F:L-glutamine transmembrane transporter activity|F:neutral amino acid transmembrane transporter activity|F:receptor activity|F:viru…	Membrane|Transmembrane|Transmembrane helix|Acetylation|Alternative initiation|Alternative splicing|Cell membrane|Complete proteome|Glycoprotein|Host cell receptor for virus entry|Phosphoprotein|Polymorphism|Receptor|Reference proteome|Symport|Transport|Proteomics identification	RCP	B0095				0.00105	5.14e-05	0.81905	0.000323	1.58e-05	0.875457	1.17e-05	5.72e-07	1.01227	0.447	0.251	0.0653617			0.00105	2.97881	0.000323	3.4908	1.17e-05	4.93181	0.447	0.349692	2.93778	0.00115404		0.00105	0.000323	1.17e-05	0.447
B0096	A5631	CDS	AACS_HUMAN	Q9H9K9	ENSG00000081760	65985	Hs.656073	614364	Acetoacetyl-CoA synthetase	AACS|ACSF1|SUR5	hCG_32866|FLJ13974|FLJ12678|FLJ12389|FLJ21107|FLJ60054		F:catalytic activity|P:metabolic process|C:cytosol|F:acetoacetate-CoA ligase activity|F:ATP binding|F:butyrate-CoA ligase activity|P:adipose tissue development|P:cellular response to cholesterol|P:cellular response to glucose stimulus|P:cellular response to testosterone stimulus|P:fatty acid metabolic process|P:ketone body biosynthetic process|P:liver development|P:positive regulation of insulin …	Alternative splicing|ATP-binding|Complete proteome|Cytoplasm|Fatty acid metabolism|Ligase|Lipid metabolism|Nucleotide-binding|Polymorphism|Reference proteome|Proteomics identification	ENZ	B0096				0.815	0.674	0.0886445							0.25	0.106	-0.404505			0.815	0.0888424					0.25	0.60206	0.345451	0.451387		0.815			0.25
B0097	A8381	CDS	AACT_HUMAN	B3KS79	ENSG00000273259|ENSG00000196136	12	Hs.534293|Hs.710488	107280	Alpha-1-antichymotrypsin precursor	SERPINA3|AACT	hCG_2039549|GIG24|GIG25|FLJ35730		C:extracellular space|C:blood microparticle|C:extracellular exosome|C:extracellular region|C:intracellular|C:nucleus|C:platelet alpha granule lumen|F:DNA binding|F:serine-type endopeptidase inhibitor activity|P:acute-phase response|P:inflammatory response|P:maintenance of gastrointestinal epithelium|P:platelet degranulation|P:regulation of lipid metabolic process	Complete proteome|Reference proteome|Proteomics identification|Signal|3D-structure|Acute phase|Alternative splicing|Direct protein sequencing|Disease mutation|Glycoprotein|Polymorphism|Protease inhibitor|Secreted|Serine protease inhibitor	INH	B0097	0.0181	0.00556	0.578	0.708	0.524	-0.237588	0.752	0.552	-0.149395	0.0978	0.0339	0.435863	0.913	0.837	0.0185655	0.0181	1.74232	0.708	0.149967	0.752	0.123782	0.0978	1.00966	0.913	0.0395292	0.613052	0.243752	0.0181	0.708	0.752	0.0978	0.913	0.578
B0098	A5632	CDS	AADAT_HUMAN	Q8N5Z0	ENSG00000109576	51166	Hs.529735	611754	L-kynurenine/alpha-aminoadipate aminotransferase, mitochondrial precursor	AADAT|KAT2	hCG_17308		C:mitochondrial matrix|F:2-aminoadipate transaminase activity|F:kynurenine-oxoglutarate transaminase activity|F:protein homodimerization activity|F:pyridoxal phosphate binding|P:2-oxoglutarate metabolic process|P:biosynthetic process|P:glutamate metabolic process|P:kynurenine metabolic process|P:L-lysine catabolic process to acetyl-CoA via saccharopine|P:lysine catabolic process|P:tryptophan cata…	3D-structure|Acetylation|Alternative splicing|Aminotransferase|Complete proteome|Mitochondrion|Polymorphism|Pyridoxal phosphate|Reference proteome|Transferase|Transit peptide|Proteomics identification	ENZ	B0098	0.969	0.953	0.00861	0.893	0.798	0.128434							0.896	0.805	-0.0163391	0.969	0.0136762	0.893	0.0491485					0.896	0.047692	0.0368389	0.918673	0.969	0.893			0.896	0.00861
B0099	A194F	CDS	AAED1_HUMAN	B7ZKK1	ENSG00000158122	195827	Hs.44640		Thioredoxin-like protein AAED1	AAED1	hCG_32714|RP11-392G7.2-001|RP11-392G7.2-003	C9orf21|C9ORF21		Complete proteome|Proteomics identification|Reference proteome|Polymorphism	UK	B0099				0.654	0.455	0.21952							0.0052	0.000611	0.5293			0.654	0.184422					0.0052	2.284	1.23421	0.0583164		0.654			0.0052
B0100	A195F	CDS	AAGAB_HUMAN	Q6AWA0	ENSG00000103591	79719	Hs.254642|Hs.602761	148600|614888	Alpha- and gamma-adaptin-binding protein P34	AAGAB	FLJ11506|DKFZP566A0646|DKFZp686G08119|FLJ57273|DKFZp667D2317		C:cytoplasm|C:cytosol|C:nucleoplasm|P:protein transport	Alternative splicing|Complete proteome|Cytoplasm|Palmoplantar keratoderma|Phosphoprotein|Polymorphism|Protein transport|Reference proteome|Transport|Proteomics identification	TP	B0100				0.755	0.588	0.0799313							0.0634	0.016	0.26443			0.755	0.122053					0.0634	1.19791	0.659982	0.218785		0.755			0.0634
B0101	A3502	CDS	AAK1_HUMAN	Q9BUD9	ENSG00000115977	22848	Hs.468878	616405	AP2 associated kinase 1	AAK1	hCG_1776993|KIAA1048		F:ATP binding|F:protein kinase activity|C:cell leading edge|C:clathrin-coated vesicle|C:coated pit|C:cytoplasm|C:extrinsic component of plasma membrane|C:terminal bouton|F:AP-2 adaptor complex binding|F:Notch binding|F:protein serine/threonine kinase activity|P:endocytosis|P:positive regulation of Notch signaling pathway|P:protein autophosphorylation|P:protein phosphorylation|P:protein stabilizat…	Kinase|Transferase|3D-structure|Acetylation|Alternative splicing|ATP-binding|Cell membrane|Coated pit|Complete proteome|Endocytosis|Membrane|Nucleotide-binding|Phosphoprotein|Polymorphism|Reference proteome|Serine/threonine-protein kinase|Proteomics identification	ENZ	B0101				0.0207	0.00344	-0.494858	0.493	0.268	0.359065	0.456	0.275	0.278148	0.0134	0.00207	0.698296			0.0207	1.68403	0.493	0.307153	0.456	0.341035	0.0134	1.8729	1.05128	0.0888632		0.0207	0.493	0.456	0.0134
B0102	A196F	CDS	AAKB1_HUMAN	B2R6A0	ENSG00000111725	5564	Hs.741184	602740	5'-AMP-activated protein kinase, beta-1 subunit	PRKAB1|AMPK	hCG_26533|FLJ57208|FLJ92856		C:nucleotide-activated protein kinase complex|F:kinase activity|P:regulation of protein kinase activity|P:signal transduction|C:cytosol|C:nucleoplasm|F:AMP-activated protein kinase activity|F:protein kinase activity|P:cell cycle arrest|P:fatty acid biosynthetic process|P:macroautophagy|P:positive regulation of gene expression|P:protein heterooligomerization|P:protein phosphorylation|P:regulation …	Kinase|Transferase|Complete proteome|Proteomics identification|Reference proteome|3D-structure|Fatty acid biosynthesis|Fatty acid metabolism|Lipid biosynthesis|Lipid metabolism|Lipoprotein|Myristate|Phosphoprotein	SCA	B0102	0.0463	0.0172	-0.473	0.0209	0.0035	0.540017	0.0358	0.00666	-0.693614	0.0049	0.000795	-0.792328	0.35	0.173	-0.235155	0.0463	1.33442	0.0209	1.67985	0.0358	1.44612	0.0049	2.3098	0.35	0.455932	1.44523	0.0358736	0.0463	0.0209	0.0358	0.0049	0.35	-0.473
B0103	A4051	CDS	AAKB2_HUMAN	B4E214	ENSG00000131791	5565	Hs.50732	602741	5'-AMP-activated protein kinase, beta-2 subunit	PRKAB2	FLJ79082|FLJ78904		C:integral component of membrane|C:nucleotide-activated protein kinase complex|F:kinase activity|P:regulation of protein kinase activity|P:signal transduction|C:cAMP-dependent protein kinase complex|C:cytosol|C:nucleoplasm|F:identical protein binding|P:carnitine shuttle|P:cell cycle arrest|P:fatty acid biosynthetic process|P:macroautophagy|P:protein phosphorylation|P:regulation of fatty acid bios…	Kinase|Membrane|Transferase|Transmembrane|Transmembrane helix|3D-structure|Alternative splicing|Complete proteome|Fatty acid biosynthesis|Fatty acid metabolism|Lipid biosynthesis|Lipid metabolism|Phosphoprotein|Reference proteome	ENZ	B0103	0.0107	0.0029	-0.453	0.000299	8.36e-06	0.711856	0.502	0.276	0.437968	0.996	0.991	0.003413	0.567	0.366	-0.121421	0.0107	1.97062	0.000299	3.52433	0.502	0.299296	0.996	0.00174066	0.567	0.246417	1.20848	0.0618757	0.0107	0.000299	0.502	0.996	0.567	-0.453
B0104	A4052	CDS	AAKG1_HUMAN	B4E094	ENSG00000181929	5571	Hs.530862	602742	5'-AMP-activated protein kinase, gamma-1 subunit	PRKAG1	hCG_41504|FLJ40287|FLJ60059|FLJ58311		F:kinase activity|C:cytosol|C:extracellular exosome|C:membrane|C:nucleoplasm|C:nucleotide-activated protein kinase complex|F:ADP binding|F:AMP binding|F:ATP binding|F:cAMP-dependent protein kinase activity|F:cAMP-dependent protein kinase regulator activity|F:protein kinase activity|F:protein kinase binding|P:cell cycle arrest|P:fatty acid biosynthetic process|P:macroautophagy|P:positive regulatio…	Kinase|Transferase|3D-structure|Alternative splicing|ATP-binding|CBS domain|Complete proteome|Direct protein sequencing|Fatty acid biosynthesis|Fatty acid metabolism|Lipid biosynthesis|Lipid metabolism|Nucleotide-binding|Phosphoprotein|Polymorphism|Reference proteome|Repeat|Proteomics identification	ENZ	B0104	0.0311	0.0106	0.317	0.342	0.165	0.864985	0.568	0.34	-0.184353	0.292	0.148	-0.203625	0.0248	0.00462	-0.586681	0.0311	1.50724	0.342	0.465974	0.568	0.245652	0.292	0.534617	0.0248	1.60555	0.871806	0.134336	0.0311	0.342	0.568	0.292	0.0248	0.317
B0105	A4053	CDS	AAKG2_HUMAN	Q8NCK6	ENSG00000106617	51422	Hs.647072	194200|261740|600858|602743	5'-AMP-activated protein kinase, gamma-2 subunit	PRKAG2	hCG_2043270|tcag7.766|FLJ90194|FLJ54740|DKFZp781C1522		F:kinase activity|C:cytosol|C:extracellular space|C:nucleoplasm|C:nucleotide-activated protein kinase complex|F:ADP binding|F:AMP binding|F:AMP-activated protein kinase activity|F:ATP binding|F:cAMP-dependent protein kinase inhibitor activity|F:cAMP-dependent protein kinase regulator activity|F:phosphorylase kinase regulator activity|F:protein kinase activator activity|F:protein kinase binding|P:…	Kinase|Transferase|Alternative splicing|ATP-binding|Cardiomyopathy|CBS domain|Complete proteome|Disease mutation|Fatty acid biosynthesis|Fatty acid metabolism|Glycogen storage disease|Lipid biosynthesis|Lipid metabolism|Nucleotide-binding|Phosphoprotein|Polymorphism|Reference proteome|Repeat|Proteomics identification	ENZ	B0105	0.233	0.131	-0.289	5.09e-05	6.27e-07	-1.27361							0.0397	0.00859	0.295613	0.233	0.632644	5.09e-05	4.29328					0.0397	1.40121	2.10905	0.00777955	0.233	5.09e-05			0.0397	-0.289
B0106	A197F	CDS	AAKG3_HUMAN	B4DT70	ENSG00000115592	53632	Hs.591634	604976	5'-AMP-activated protein kinase, gamma-3 subunit	PRKAG3|AMPKG3	hCG_14752|FLJ60036|FLJ51967		F:kinase activity|C:cytosol|C:extracellular space|C:nucleoplasm|C:nucleotide-activated protein kinase complex|F:AMP-activated protein kinase activity|F:ATP binding|F:protein kinase binding|P:cell cycle arrest|P:fatty acid biosynthetic process|P:glucose transport|P:glycogen biosynthetic process|P:intracellular signal transduction|P:macroautophagy|P:regulation of signal transduction by p53 class me…	Kinase|Transferase|Alternative splicing|ATP-binding|CBS domain|Complete proteome|Fatty acid biosynthesis|Fatty acid metabolism|Lipid biosynthesis|Lipid metabolism|Nucleotide-binding|Phosphoprotein|Polymorphism|Reference proteome|Repeat|Proteomics identification	ENZ	B0106				0.0548	0.0129	-0.17809							0.0377	0.00802	-0.194792			0.0548	1.26122					0.0377	1.42366	1.34244	0.0454528		0.0548			0.0377
B0107	A136D	CDS	AAMDC_HUMAN	K4DI89	ENSG00000087884	28971	Hs.745040		Mth938 domain-containing protein	AAMDC	hCG_27117|PTD015|FLJ21035	C11orf67|C11ORF67	C:cytoplasm|P:negative regulation of apoptotic process|P:positive regulation of fat cell differentiation|P:positive regulation of transcription from RNA polymerase II promoter	Complete proteome|Proteomics identification|Reference proteome|3D-structure|Alternative splicing|Cytoplasm|Polymorphism	UK	B0107				0.226	0.0913	-0.456434							0.000914	6.36e-05	0.753097			0.226	0.645892					0.000914	3.03905	1.84247	0.0143723		0.226			0.000914
B0108	A289K	CDS	AAMP_HUMAN	Q59EM1	ENSG00000127837	14	Hs.83347	603488	Angio-associated migratory cell protein	AAMP	hCG_16292		C:cytoplasm|C:intercellular bridge|C:microtubule cytoskeleton|C:cell surface|C:plasma membrane|F:heparin binding|P:angiogenesis|P:cell differentiation|P:positive regulation of endothelial cell migration|P:smooth muscle cell migration	Repeat|Complete proteome|Proteomics identification|Reference proteome|WD repeat|Angiogenesis|Cell membrane|Cytoplasm|Developmental protein|Differentiation|Direct protein sequencing|Membrane|Phosphoprotein|Polymorphism	DEV	B0108				0.000211	5.1e-06	0.690111	0.617	0.392	0.115179	0.0782	0.0255	0.246241	7.29e-05	2.03e-06	0.464556			0.000211	3.67572	0.617	0.209715	0.0782	1.10679	7.29e-05	4.13727	2.28237	0.00521946		0.000211	0.617	0.0782	7.29e-05
B0109	A198F	CDS	AAPK1_HUMAN	Q96E92	ENSG00000132356	5562	Hs.43322	602739	5'-AMP-activated protein kinase, catalytic alpha-1 chain	PRKAA1|AMPK1	hCG_37338		F:ATP binding|F:protein serine/threonine kinase activity|C:apical plasma membrane|C:cytoplasm|C:cytosol|C:intracellular|C:nucleoplasm|C:nucleotide-activated protein kinase complex|C:nucleus|F:[acetyl-CoA carboxylase] kinase activity|F:[hydroxymethylglutaryl-CoA reductase (NADPH)] kinase activity|F:AMP-activated protein kinase activity|F:cAMP-dependent protein kinase activity|F:chromatin binding|F…	ATP-binding|Complete proteome|Kinase|Nucleotide-binding|Proteomics identification|Reference proteome|Serine/threonine-protein kinase|Transferase|3D-structure|Alternative splicing|Autophagy|Biological rhythms|Cholesterol biosynthesis|Cholesterol metabolism|Chromatin regulator|Cytoplasm|Fatty acid biosynthesis|Fatty acid metabolism|Lipid biosynthesis|Lipid metabolism|Magnesium|Metal-binding|Nucleus…	ENZ	B0109	8.8e-09	8.77e-11	-1.73	0.566	0.357	0.140638	0.00859	0.00105	-1.0132	0.744	0.59	0.115497	0.335	0.162	0.113441	8.8e-09	8.05552	0.566	0.247184	0.00859	2.06601	0.744	0.128427	0.335	0.474955	2.19442	0.00639119	8.8e-09	0.566	0.00859	0.744	0.335	-1.73
B0110	A5633	CDS	AAPK2_HUMAN	B2RA25	ENSG00000162409	5563	Hs.437039	600497	5'-AMP-activated protein kinase, catalytic alpha-2 chain	PRKAA2|AMPK|AMPK2	FLJ94666		F:ATP binding|F:protein serine/threonine kinase activity|C:integral component of membrane|F:protein kinase activity|F:kinase activity|C:cytoplasm|C:cytosol|C:nucleoplasm|C:nucleotide-activated protein kinase complex|C:nucleus|F:[acetyl-CoA carboxylase] kinase activity|F:[hydroxymethylglutaryl-CoA reductase (NADPH)] kinase activity|F:AMP-activated protein kinase activity|F:chromatin binding|F:hist…	ATP-binding|Kinase|Nucleotide-binding|Serine/threonine-protein kinase|Transferase|Membrane|Transmembrane|Transmembrane helix|3D-structure|Autophagy|Biological rhythms|Cholesterol biosynthesis|Cholesterol metabolism|Chromatin regulator|Complete proteome|Cytoplasm|Fatty acid biosynthesis|Fatty acid metabolism|Lipid biosynthesis|Lipid metabolism|Magnesium|Metal-binding|Nucleus|Phosphoprotein|Polymor…	ENZ	B0110	0.103	0.0464	-0.517	0.204	0.0784	0.138443	0.582	0.356	-0.542386	0.911	0.84	0.09642	0.000149	5.56e-06	-0.54674	0.103	0.987163	0.204	0.69037	0.582	0.235077	0.911	0.0404816	0.000149	3.82681	1.15598	0.0698263	0.103	0.204	0.582	0.911	0.000149	-0.517
B0111	A199F	CDS	AAR2_HUMAN	A2A2Q9	ENSG00000131043	25980	Hs.11314|Hs.744306		Protein AAR2 homolog	AAR2	CGI-23|PRO0225|RP11-234K24.5-002|BA234K24.2	C20orf4|C20ORF4	P:spliceosomal tri-snRNP complex assembly	Complete proteome|Proteomics identification|Reference proteome|Acetylation|Polymorphism	UK	B0111													0.231	0.0943	0.336434									0.231	0.636388	0.636388	0.231					0.231
B0112	A755C	CDS	AARD_HUMAN	B2RU19	ENSG00000205002	441376	Hs.437551		Alanine and arginine-rich domain-containing protein	AARD		C8orf85|LOC441376	P:lung development	Complete proteome|Polymorphism|Reference proteome	UK	B0112				0.074	0.0194	-0.949251												0.074	1.13077							1.13077	0.074		0.074
B0114	A5634	CDS	AASS_HUMAN	B4DFY7	ENSG00000008311	10157	Hs.156738	238700|605113|616034	Alpha-aminoadipate semialdehyde synthase, mitochondrial	AASS|LKR/SDH	hCG_33410|tcag7.61|FLJ57358|FLJ13384		F:oxidoreductase activity|C:intracellular membrane-bounded organelle|C:mitochondrial matrix|C:mitochondrion|F:saccharopine dehydrogenase (NAD+, L-glutamate-forming) activity|F:saccharopine dehydrogenase (NADP+, L-lysine-forming) activity|P:L-lysine catabolic process to acetyl-CoA via saccharopine|P:lysine catabolic process|P:protein tetramerization|P:L-lysine catabolic process	Complete proteome|Proteomics identification|Reference proteome|Acetylation|Mitochondrion|Multifunctional enzyme|NAD|NADP|Oxidoreductase|Transit peptide	ENZ	B0114							0.897	0.793	0.166173	0.685	0.517	-0.321675	0.2	0.0766	-0.12953					0.897	0.0472076	0.685	0.164309	0.2	0.69897	0.303496	0.497169			0.897	0.685	0.2
B0115	A5635	CDS	AATC_HUMAN	Q2TU84	ENSG00000120053	2805	Hs.500756	138180|614419	Aspartate aminotransferase, cytoplasmic	GIG18|GOT1	y		F:L-aspartate:2-oxoglutarate aminotransferase activity|F:L-phenylalanine:2-oxoglutarate aminotransferase activity|F:pyridoxal phosphate binding|P:biosynthetic process|P:cellular amino acid metabolic process|C:axon terminus|C:cytoplasm|C:cytosol|C:extracellular exosome|C:lysosome|C:nucleus|F:carboxylic acid binding|F:identical protein binding|F:L-cysteine:2-oxoglutarate aminotransferase activity|F…	Aminotransferase|Pyridoxal phosphate|Transferase|3D-structure|Alternative splicing|Amino-acid biosynthesis|Complete proteome|Cytoplasm|Direct protein sequencing|Phosphoprotein|Polymorphism|Reference proteome	ENZ	B0115				0.0014	7.81e-05	0.770179	0.353	0.157	-0.259269	0.716	0.555	-0.083777	0.971	0.944	-0.0110576			0.0014	2.85387	0.353	0.452225	0.716	0.145087	0.971	0.0127808	0.865991	0.136147		0.0014	0.353	0.716	0.971
B0116	A200F	CDS	AATC2_HUMAN	E5RI59	ENSG00000169154	137362	Hs.380740		Glutamic-oxaloacetic transaminase 1-like 1	GOT1L1	MGC33309		F:transaminase activity|P:cellular amino acid metabolic process|C:cytosol|F:identical protein binding|F:L-aspartate:2-oxoglutarate aminotransferase activity|F:pyridoxal phosphate binding|P:aspartate biosynthetic process	Complete proteome|Reference proteome|Aminotransferase|Cytoplasm|Pyridoxal phosphate|Transferase	ENZ	B0116				0.303	0.138	-0.098612							0.819	0.684	0.0421056			0.303	0.518557					0.819	0.0867161	0.302637	0.498154		0.303			0.819
B0117	A8382	CDS	AATF_HUMAN	A0A087WW41	ENSG00000275700|ENSG00000276072	26574	Hs.195740	608463	Apoptosis antagonizing transcription factor	AATF|CHE1|DED	HSPC277		C:nucleus|C:centrosome|C:cytoplasm|C:focal adhesion|C:Golgi apparatus|C:nucleolus|F:leucine zipper domain binding|F:poly(A) RNA binding|F:transcription factor activity, sequence-specific DNA binding|P:cell adhesion|P:cellular response to DNA damage stimulus|P:embryonic cleavage|P:negative regulation of amyloid precursor protein biosynthetic process|P:negative regulation of apoptotic process|P:neg…	Complete proteome|Proteomics identification|Reference proteome|Acetylation|Nucleus|Phosphoprotein	TF	B0117	0.0165	0.00494	0.609	0.000194	4.43e-06	1.13915	0.0041	0.000415	0.6867	0.00395	0.000611	0.463307	0.947	0.897	0.0302049	0.0165	1.78252	0.000194	3.7122	0.0041	2.38722	0.00395	2.4034	0.947	0.02365	2.0618	0.00867368	0.0165	0.000194	0.0041	0.00395	0.947	0.609
B0118	A0423	CDS	AATM_HUMAN	A0A024R6W0	ENSG00000125166	2806	Hs.599470	138150	Aspartate aminotransferase, mitochondrial precursor	GOT2	hCG_15092|FLJ54203		F:L-aspartate:2-oxoglutarate aminotransferase activity|F:L-phenylalanine:2-oxoglutarate aminotransferase activity|F:pyridoxal phosphate binding|P:biosynthetic process|P:cellular amino acid metabolic process|F:transaminase activity|C:cell surface|C:extracellular exosome|C:mitochondrial inner membrane|C:mitochondrial matrix|C:mitochondrion|C:myelin sheath|C:perikaryon|C:plasma membrane|C:protein co…	Aminotransferase|Pyridoxal phosphate|Transferase|Complete proteome|Proteomics identification|Reference proteome|3D-structure|Acetylation|Alternative splicing|Cell membrane|Direct protein sequencing|Lipid transport|Membrane|Mitochondrion|Nitration|Phosphoprotein|Polymorphism|Transit peptide|Transport	ENZ	B0118				0.062	0.0152	0.629636	0.11	0.0298	0.758686	0.011	0.00215	0.954289	0.768	0.611	0.207419			0.062	1.20761	0.11	0.958607	0.011	1.95861	0.768	0.114639	1.05987	0.0871234		0.062	0.11	0.011	0.768
B0119	A288K	CDS	AB12B_HUMAN	Q7Z5M8	ENSG00000131969	145447	Hs.271896		Abhydrolase domain-containing protein 12B	ABHD12B	FLJ46607	C14orf29|C14ORF29	F:hydrolase activity	Alternative splicing|Complete proteome|Hydrolase|Polymorphism|Reference proteome	ENZ	B0119				0.963	0.928	0.00700688							0.789	0.64	-0.0936217			0.963	0.0163737					0.789	0.102923	0.0596484	0.871669		0.963			0.789
B0120	A201F	CDS	AB17A_HUMAN	Q96GS6	ENSG00000129968	81926	Hs.465542|Hs.653679		Alpha/beta hydrolase domain-containing protein 17A	ABHD17A|FAM108A1	FLJ90067|FLJ00008|FLJ00099|FLJ00358|MGC5244|MGC:5244	C19orf27|C19ORF27	C:extracellular region|C:membrane|F:hydrolase activity	Alternative splicing|Complete proteome|Hydrolase|Phosphoprotein|Reference proteome|Secreted|Signal|Proteomics identification	ENZ	B0120				0.00439	0.000405	-0.82205							0.0184	0.00313	0.724455			0.00439	2.35754					0.0184	1.73518	2.04636	0.00898755		0.00439			0.0184
B0121	A6476	CDS	AB17B_HUMAN	Q5VST6	ENSG00000107362	51104	Hs.380389		Alpha/beta hydrolase domain-containing protein 17B	ABHD17B|FAM108B1	CGI-67	C9orf77|C9ORF77	C:extracellular region|C:membrane|F:hydrolase activity	Alternative splicing|Complete proteome|Hydrolase|Phosphoprotein|Polymorphism|Reference proteome|Secreted|Signal	ENZ	B0121				0.156	0.054	0.356142							0.555	0.354	0.0722961			0.156	0.806875					0.555	0.255707	0.531291	0.294245		0.156			0.555
B0122	A202F	CDS	AB17C_HUMAN	B4DQ28	ENSG00000136379	58489	Hs.459072		Alpha/beta hydrolase domain-containing protein 17C	ABHD17C|FAM108C1	FLJ57493	LOC58489	F:hydrolase activity	Alternative splicing|Complete proteome|Hydrolase|Reference proteome|Proteomics identification	ENZ	B0122				0.262	0.112	0.560911							0.00116	8.67e-05	0.461244			0.262	0.581699					0.00116	2.93554	1.75862	0.0174333		0.262			0.00116
B0123	A4541	CDS	AB1IP_HUMAN	B4E100	ENSG00000077420	54518	Hs.310421	609036	Amyloid beta A4 protein-binding, family B, member 1 interacting protein	APBB1IP|PREL1|RARP1|RIAM|INAG1	hCG_25244|RP11-128B16.1-001|FLJ20805|FLJ61520		P:signal transduction|C:cytoskeleton|C:cytosol|C:focal adhesion|C:lamellipodium|C:T cell receptor complex|P:positive regulation of cell adhesion|P:T cell activation via T cell receptor contact with antigen bound to MHC molecule on antigen presenting cell	Coiled coil|3D-structure|Alternative splicing|Cell junction|Cell membrane|Cell projection|Complete proteome|Cytoplasm|Cytoskeleton|Membrane|Phosphoprotein|Polymorphism|Reference proteome	CS	B0123				0.559	0.35	-0.282574							0.0343	0.00708	-0.300668			0.559	0.252588					0.0343	1.46471	0.858647	0.138469		0.559			0.0343
B0124		CDS	ABC3A_HUMAN	B7ZLZ1	ENSG00000128383|ENSG00000262156	200315|100913187	Hs.226307	607109	Probable C->U editing enzyme APOBEC-3A	APOBEC3A	hCG_1735028		F:hydrolase activity, acting on carbon-nitrogen (but not peptide) bonds, in cyclic amidines|F:zinc ion binding|C:cytoplasm|C:nucleoplasm|C:nucleus|F:cytidine deaminase activity|F:deoxycytidine deaminase activity|P:cellular response to xenobiotic stimulus|P:clearance of foreign intracellular DNA by conversion of DNA cytidine to uridine|P:defense response to virus|P:DNA cytosine deamination|P:DNA d…	3D-structure|Alternative initiation|Antiviral defense|Complete proteome|Cytoplasm|Direct protein sequencing|Hydrolase|Immunity|Innate immunity|Metal-binding|Nucleus|Polymorphism|Reference proteome|Zinc|Lipoprotein	ENZ	B0124				0.213	0.0832	1.04872							0.165	0.058	0.656816			0.213	0.67162					0.165	0.782516	0.727068	0.18747		0.213			0.165
B0125	A5636	CDS	ABC3B_HUMAN	Q9UH17	ENSG00000179750	9582	Hs.226307|Hs.658626	607110	Apolipoprotein B mRNA editing enzyme, catalytic polypeptide-like 3B	APOBEC3B|APOBEC1L	CTA-150C2.15-002|CTA-150C2.15-003|bK150C2.2		C:nucleus|F:deoxycytidine deaminase activity|F:poly(A) RNA binding|F:zinc ion binding|P:defense response to virus|P:innate immune response|P:negative regulation of transposition|F:hydrolase activity, acting on carbon-nitrogen (but not peptide) bonds, in cyclic amidines	3D-structure|Alternative splicing|Antiviral defense|Complete proteome|Hydrolase|Immunity|Innate immunity|Metal-binding|Nucleus|Polymorphism|Reference proteome|Repeat|RNA-binding|Zinc|Proteomics identification	ENZ	B0125				0.8	0.653	0.181004	0.455	0.236	0.590428	0.5	0.315	-0.390404	0.329	0.158	0.395805			0.8	0.09691	0.455	0.341989	0.5	0.30103	0.329	0.482804	0.305683	0.494671		0.8	0.455	0.5	0.329
B0126	A5637	CDS	ABC3C_HUMAN	Q59GY0	ENSG00000244509	27350	Hs.441124	607750	Probable DNA DC->DU-editing enzyme APOBEC-3C	APOBEC3C|APOBEC1L|PBI	BK150C2.3		F:hydrolase activity, acting on carbon-nitrogen (but not peptide) bonds, in cyclic amidines|F:zinc ion binding|C:cytoplasm|C:nucleus|F:poly(A) RNA binding|P:cytidine deamination|P:defense response to virus|P:DNA demethylation|P:innate immune response|P:negative regulation of transposition|P:negative regulation of viral genome replication|P:viral process	Lipoprotein|Complete proteome|Reference proteome|3D-structure|Antiviral defense|Cytoplasm|Host-virus interaction|Hydrolase|Immunity|Innate immunity|Metal-binding|Nucleus|Zinc	ENZ	B0126				0.0735	0.0192	0.813158	0.616	0.39	-0.279223	0.241	0.114	0.441916	0.0634	0.016	-0.244298			0.0735	1.13371	0.616	0.210419	0.241	0.617983	0.0634	1.19791	0.790006	0.162179		0.0735	0.616	0.241	0.0634
B0127		CDS	ABC3D_HUMAN	Q6ICH2	ENSG00000243811	140564	Hs.629775|Hs.658626	609900	Probable DNA DC->DU-editing enzyme APOBEC-3D	APOBEC3D|APOBEC3DE	hCG_41704|bK150C2.9|BK150C2.9|BK150C2.10|HCG41704		F:hydrolase activity, acting on carbon-nitrogen (but not peptide) bonds, in cyclic amidines|F:zinc ion binding|C:cytoplasm|C:cytoplasmic mRNA processing body|P:defense response to virus|P:DNA cytosine deamination|P:innate immune response|P:negative regulation of single stranded viral RNA replication via double stranded DNA intermediate|P:negative regulation of transposition	Complete proteome|Proteomics identification|Reference proteome|Antiviral defense|Cytoplasm|Hydrolase|Immunity|Innate immunity|Metal-binding|Repeat|Zinc|Lipoprotein	ENZ	B0127				0.964	0.93	-0.0132586							0.216	0.0857	-0.109628			0.964	0.015923					0.216	0.665546	0.340735	0.456316		0.964			0.216
B0128		CDS	ABC3F_HUMAN	B4DGW8	ENSG00000128394	200316	Hs.659809|Hs.660143	608993	DNA DC->DU editing enzyme APOBEC-3F	APOBEC3F	bK150C2.4|hCG_2039675|BK150C2.4|BK150C2.5|BK150C2.6|FLJ60505		F:hydrolase activity, acting on carbon-nitrogen (but not peptide) bonds, in cyclic amidines|F:zinc ion binding|C:apolipoprotein B mRNA editing enzyme complex|C:cytoplasm|C:cytoplasmic mRNA processing body|C:intracellular ribonucleoprotein complex|F:cytidine deaminase activity|F:poly(A) RNA binding|F:RNA binding|P:base conversion or substitution editing|P:defense response to virus|P:DNA cytosine d…	Lipoprotein|3D-structure|Alternative splicing|Antiviral defense|Complete proteome|Cytoplasm|Hydrolase|Immunity|Innate immunity|Metal-binding|Polymorphism|Reference proteome|Repeat|Zinc	ENZ	B0128				0.169	0.0606	0.591131	0.045	0.00897	-1.09693	0.00574	0.000967	-0.823851	0.00875	0.00119	0.297643			0.169	0.772113	0.045	1.34679	0.00574	2.24109	0.00875	2.05799	1.6045	0.0248602		0.169	0.045	0.00574	0.00875
B0129		CDS	ABC3G_HUMAN	Q05JX5	ENSG00000239713	60489	Hs.660143	607113	DNA dC->dU-editing enzyme APOBEC-3G	APOBEC3G|A3G	MDS019|BK150C2.7|FLJ12740		F:hydrolase activity, acting on carbon-nitrogen (but not peptide) bonds, in cyclic amidines|F:zinc ion binding|C:apolipoprotein B mRNA editing enzyme complex|C:cytoplasm|C:cytoplasmic mRNA processing body|C:cytosol|C:intracellular ribonucleoprotein complex|F:cytidine deaminase activity|F:dCTP deaminase activity|F:deoxycytidine deaminase activity|F:protein homodimerization activity|F:RNA binding|P…	Lipoprotein|3D-structure|Alternative splicing|Antiviral defense|Complete proteome|Cytoplasm|Host-virus interaction|Hydrolase|Immunity|Innate immunity|Metal-binding|Nucleus|Phosphoprotein|Polymorphism|Reference proteome|Repeat|Ubl conjugation|Zinc	ENZ	B0129				0.366	0.183	0.425318	0.817	0.647	-0.151457	0.00782	0.00141	-0.84965	0.0387	0.00831	0.749059			0.366	0.436519	0.817	0.0877779	0.00782	2.10679	0.0387	1.41229	1.01084	0.0975338		0.366	0.817	0.00782	0.0387
B0130	A5638	CDS	ABC3H_HUMAN	B7TQM6	ENSG00000100298	164668	Hs.440515	610976	Apolipoprotein B mRNA editing protein and Phorbolin 1 like	APOBEC3H|APOBEC1L|ARP10	DJ742C19.2|RP4-742C19.3		F:hydrolase activity, acting on carbon-nitrogen (but not peptide) bonds, in cyclic amidines|F:zinc ion binding|C:cytoplasm|C:cytoplasmic mRNA processing body|C:nucleus|F:cytidine deaminase activity|P:defense response to virus|P:DNA cytosine deamination|P:innate immune response|P:negative regulation of single stranded viral RNA replication via double stranded DNA intermediate|P:negative regulation…	Lipoprotein|Alternative splicing|Antiviral defense|Coiled coil|Complete proteome|Cytoplasm|Hydrolase|Immunity|Innate immunity|Metal-binding|Nucleus|Polymorphism|Reference proteome|Zinc	ENZ	B0130				0.59	0.383	0.590999												0.59	0.229148							0.229148	0.59		0.59
B0131	A764B	CDS	ABCA1_HUMAN	A5D8U6	ENSG00000165029	19	Hs.659274	205400|600046|604091	ATP-binding cassette, sub-family A (ABC1), member 1	ABCA1|ABC1|ABC-1|CERP	hCG_1789838|RP11-413C10.7-004|RP11-413C10.7-001|FLJ27304|FLJ14266		C:integral component of plasma membrane|F:transporter activity|P:cholesterol efflux|P:phagocytosis, engulfment|P:reverse cholesterol transport|F:ATP binding|F:ATPase activity|C:endocytic vesicle|C:endoplasmic reticulum membrane|C:external side of plasma membrane|C:Golgi apparatus|C:high-density lipoprotein particle|C:membrane raft|C:perinuclear region of cytoplasm|C:phagocytic vesicle|C:plasma me…	Membrane|Transmembrane|Transmembrane helix|ATP-binding|Nucleotide-binding|Complete proteome|Proteomics identification|Reference proteome|Atherosclerosis|Cholesterol metabolism|Disease mutation|Disulfide bond|Glycoprotein|Lipid metabolism|Lipoprotein|Palmitate|Phosphoprotein|Polymorphism|Repeat|Steroid metabolism|Sterol metabolism|Transport	TP	B0131	0.0784	0.0331	0.491	0.258	0.11	0.594121	0.0927	0.0237	-1.53645	0.00163	0.00021	0.763096	0.307	0.143	-0.100025	0.0784	1.10568	0.258	0.58838	0.0927	1.03292	0.00163	2.78781	0.307	0.512862	1.20553	0.0622972	0.0784	0.258	0.0927	0.00163	0.307	0.491
B0132	A765B	CDS	ABCA2_HUMAN	Q96HC2	ENSG00000107331	20	Hs.421202	600047	ATP-binding cassette, sub-family A, member 2	ABCA2|ABC2	DKFZp547P193|RP11-229P13.8-009|KIAA1062|DKFZP547P193|RP11-229P13.8-013|RP11-229P13.8-007|FLJ61118|RP11-229P13.8-005		C:integral component of membrane|F:ATP binding|F:ATPase activity|F:transporter activity|C:ATP-binding cassette (ABC) transporter complex|C:cytoplasmic, membrane-bounded vesicle|C:endosome|C:endosome membrane|C:lysosomal membrane|C:lysosome|C:membrane|C:microtubule organizing center|F:ATPase activity, coupled to transmembrane movement of substances|F:nucleotide binding|P:cholesterol efflux|P:chole…	Membrane|Transmembrane|Transmembrane helix|ATP-binding|Nucleotide-binding|Complete proteome|Proteomics identification|Reference proteome|Alternative splicing|Endosome|Glycoprotein|Lysosome|Phosphoprotein|Polymorphism|Repeat|Transport	TP	B0132				0.426	0.23	0.180066	0.119	0.0333	0.850687	0.0049	0.000796	1.0848	0.00144	0.000116	0.322987			0.426	0.37059	0.119	0.924453	0.0049	2.3098	0.00144	2.84164	1.61162	0.0244556		0.426	0.119	0.0049	0.00144
B0133	A766B	CDS	ABCA3_HUMAN	A7MBM9	ENSG00000167972	21	Hs.26630	601615|610921	ATP-binding cassette, sub-family A, member 3	ABCA3|ABCA3variantprotein|ABC3|ABCA3 variant protein			C:integral component of membrane|F:ATP binding|F:ATPase activity|F:transporter activity|C:alveolar lamellar body|C:alveolar lamellar body membrane|C:extracellular space|C:lamellar body membrane|C:membrane|C:plasma membrane|F:ATPase activity, coupled to transmembrane movement of substances|F:lipid transporter activity|P:cellular protein metabolic process|P:lipid transport|P:response to drug|P:resp…	ATP-binding|Membrane|Nucleotide-binding|Transmembrane|Transmembrane helix|Complete proteome|Proteomics identification|Reference proteome|Alternative splicing|Disease mutation|Polymorphism|Repeat|Transport	TP	B0133				0.0321	0.00624	-0.717095	0.0866	0.0215	0.584878	0.838	0.728	0.066896	0.00551	0.000659	0.375762			0.0321	1.49349	0.0866	1.06248	0.838	0.076756	0.00551	2.25885	1.2229	0.0598556		0.0321	0.0866	0.838	0.00551
B0134	A767B	CDS	ABCA4_HUMAN	Q86V62	ENSG00000198691	24	Hs.416707	153800|248200|601691|601718|604116	Retinal-specific ATP-binding cassette transporter	ABCR|ABCA4	DKFZp781N1972|FLJ60576|FLJ51128|FLJ51966|FLJ51129		C:integral component of plasma membrane|F:ATP binding|F:ATPase activity, coupled to transmembrane movement of substances|P:visual perception|C:intracellular membrane-bounded organelle|C:membrane|C:photoreceptor disc membrane|F:eye pigment precursor transporter activity|F:phospholipid-translocating ATPase activity|F:transporter activity|P:lipid transport|P:phospholipid transfer to membrane|P:photo…	ATP-binding|Membrane|Nucleotide-binding|Transmembrane|Transmembrane helix|Signal|Complete proteome|Proteomics identification|Reference proteome|Age-related macular degeneration|Cone-rod dystrophy|Disease mutation|Disulfide bond|Glycoprotein|Polymorphism|Repeat|Retinitis pigmentosa|Sensory transduction|Stargardt disease|Transport|Vision	TP	B0134				0.617	0.413	0.111279	0.677	0.46	0.32543	0.767	0.621	0.187808	0.423	0.231	0.0766502			0.617	0.209715	0.677	0.169411	0.767	0.115205	0.423	0.37366	0.216998	0.60674		0.617	0.677	0.767	0.423
B0135	A768B	CDS	ABCA5_HUMAN	A8K977	ENSG00000154265	23461	Hs.731824	612503	ATP-binding cassette, sub-family A , member 5	ABCA5	DKFZp686K07118|KIAA1888|FLJ25441|FLJ31971|FLJ77193		C:integral component of membrane|F:ATP binding|F:ATPase activity|F:transporter activity|C:Golgi membrane|C:intracellular membrane-bounded organelle|C:late endosome|C:late endosome membrane|C:lysosomal membrane|C:lysosome|F:ATPase activity, coupled to transmembrane movement of substances|P:cholesterol efflux|P:high-density lipoprotein particle remodeling|P:lipid transport|P:negative regulation of …	ATP-binding|Membrane|Nucleotide-binding|Transmembrane|Transmembrane helix|Alternative splicing|Complete proteome|Endosome|Glycoprotein|Golgi apparatus|Lysosome|Polymorphism|Reference proteome|Repeat|Transport|Proteomics identification	TP	B0135				0.0113	0.00151	-0.916231	0.548	0.32	-0.592884	0.672	0.5	-0.345689	0.94	0.885	0.017991			0.0113	1.94692	0.548	0.261219	0.672	0.172631	0.94	0.0268721	0.601911	0.250086		0.0113	0.548	0.672	0.94
B0136	A769B	CDS	ABCA6_HUMAN	A4FVC6	ENSG00000154262	23460	Hs.709514	612504	ABC transporter ABCA6	ABCA6	FLJ39977|FLJ43498		C:integral component of membrane|F:ATP binding|F:ATPase activity|F:transporter activity|C:intracellular membrane-bounded organelle|F:ATPase activity, coupled to transmembrane movement of substances|P:lipid transport	Membrane|Transmembrane|Transmembrane helix|ATP-binding|Nucleotide-binding|Alternative splicing|Complete proteome|Glycoprotein|Polymorphism|Reference proteome|Repeat|Transport	TP	B0136				0.718	0.537	-0.406192	0.461	0.24	0.653696	0.804	0.674	-0.316082	0.513	0.312	-0.164508			0.718	0.143876	0.461	0.336299	0.804	0.094744	0.513	0.289883	0.2162	0.607855		0.718	0.461	0.804	0.513
B0137	A770B	CDS	ABCA7_HUMAN	D6W5Y0	ENSG00000064687	10347	Hs.134514	605414	ATP-binding cassette sub-family A member 7	ABCA7|ABCA7/ABCA-SSN	hCG_1811456|DKFZp434E1030|DKFZP434E1030|FLJ40025|FLJ55402		C:integral component of membrane|F:ATP binding|F:ATPase activity|F:transporter activity|P:phagocytosis|C:apical plasma membrane|C:ATP-binding cassette (ABC) transporter complex|C:cell junction|C:cell surface|C:early endosome membrane|C:Golgi apparatus|C:Golgi membrane|C:intracellular membrane-bounded organelle|C:phagocytic cup|C:plasma membrane|C:ruffle membrane|F:apolipoprotein A-I receptor acti…	ATP-binding|Membrane|Nucleotide-binding|Transmembrane|Transmembrane helix|Alternative splicing|Cell membrane|Complete proteome|Disulfide bond|Endosome|Glycoprotein|Golgi apparatus|Phagocytosis|Polymorphism|Reference proteome|Repeat|Transport|Proteomics identification	TP	B0137				0.476	0.271	-0.29438							0.293	0.133	0.375807			0.476	0.322393					0.293	0.533132	0.427763	0.373454		0.476			0.293
B0138	A771B	CDS	ABCA8_HUMAN	B4DJ11	ENSG00000141338	10351	Hs.58351	612505	ATP-binding cassette, sub-family A, ABC1, member 8	ABCA8	hCG_28464|KIAA0822|FLJ56986|FLJ50363|FLJ61077		C:integral component of membrane|F:ATP binding|F:ATPase activity|F:transporter activity|C:mitochondrial inner membrane|C:plasma membrane|F:ATPase activity, coupled to transmembrane movement of substances|F:xenobiotic-transporting ATPase activity|P:lipid transport|P:transmembrane transport|P:transport	ATP-binding|Membrane|Nucleotide-binding|Transmembrane|Transmembrane helix|Alternative splicing|Cell membrane|Complete proteome|Glycoprotein|Polymorphism|Reference proteome|Repeat|Transport|Proteomics identification	TP	B0138				0.895	0.803	-0.0902416	0.0367	0.00688	2.3516	0.575	0.392	0.570077	0.922	0.854	-0.0163911			0.895	0.048177	0.0367	1.43533	0.575	0.240332	0.922	0.0352691	0.439778	0.363264		0.895	0.0367	0.575	0.922
B0139	A772B	CDS	ABCA9_HUMAN	Q6AI35	ENSG00000154258	10350	Hs.131686	612507	ATP-binding cassette sub-family A member 9	ABCA9	FLJ32506|FLJ90010|DKFZp686F2450		C:integral component of membrane|F:ATP binding|F:ATPase activity|F:transporter activity|C:mitochondrial inner membrane|F:ATPase activity, coupled to transmembrane movement of substances|P:lipid transport	Membrane|Transmembrane|Transmembrane helix|Alternative splicing|ATP-binding|Complete proteome|Glycoprotein|Nucleotide-binding|Polymorphism|Reference proteome|Repeat|Transport|Proteomics identification	TP	B0139				0.237	0.0975	0.32695							0.263	0.114	0.152439			0.237	0.625252					0.263	0.580044	0.602648	0.249662		0.237			0.263
B0141	A773B	CDS	ABCAC_HUMAN	A0SYP7	ENSG00000144452	26154	Hs.134585	242500|601277|607800|242100	ATP-binding cassette transporter family A member 12	ABCA12|ABC12	DKFZP434G232|FLJ41584		C:integral component of membrane|F:ATP binding|F:ATPase activity|F:transporter activity|P:lipid transport|C:cytoplasm|C:cytosol|C:epidermal lamellar body|C:mitochondrial inner membrane|C:plasma membrane|F:apolipoprotein A-I receptor binding|F:ATPase activity, coupled to transmembrane movement of substances|F:lipid transporter activity|F:lipid-transporting ATPase activity|F:receptor binding|P:cell…	ATP-binding|Membrane|Nucleotide-binding|Transmembrane|Transmembrane helix|Complete proteome|Reference proteome|Alternative splicing|Disease mutation|Glycoprotein|Ichthyosis|Polymorphism|Repeat|Transport	TP	B0141				0.665	0.469	0.212353	0.702	0.491	0.280441	0.758	0.609	0.169231	0.242	0.101	0.110941			0.665	0.177178	0.702	0.153663	0.758	0.120331	0.242	0.616185	0.266839	0.540955		0.665	0.702	0.758	0.242
B0142	A774B	CDS	ABCAD_HUMAN	Q5HYK4	ENSG00000179869	154664	Hs.226568|Hs.745575	607807	ABC A13	ABCA13	FLJ46673|FLJ46729|FLJ33876|FLJ33951|FLJ44232|DKFZp313D2411		C:integral component of membrane|F:transporter activity|F:ATP binding|F:ATPase activity|C:intracellular membrane-bounded organelle|F:ATPase activity, coupled to transmembrane movement of substances|P:cholesterol efflux|P:phospholipid efflux	Membrane|Transmembrane|Transmembrane helix|ATP-binding|Nucleotide-binding|Alternative splicing|Complete proteome|Polymorphism|Reference proteome|Repeat|Transport	TP	B0142				0.452	0.251	-0.0830436							0.191	0.0718	0.195892			0.452	0.344862					0.191	0.718967	0.531914	0.293823		0.452			0.191
B0143	A543J	CDS	ABCB5_HUMAN	A4D132	ENSG00000004846	340273	Hs.404102	611785	ATP-binding cassette sub-family B member 5	ABCB5	tcag7.1091|hCG_38926	LOC402251|LOC402641|LOC340273	C:integral component of membrane|F:ATP binding|F:ATPase activity, coupled to transmembrane movement of substances|F:ATPase activity|C:integral component of plasma membrane|C:plasma membrane|F:efflux transmembrane transporter activity|F:xenobiotic-transporting ATPase activity|P:antigen processing and presentation of endogenous peptide antigen via MHC class I via ER pathway, TAP-dependent|P:antigen…	Membrane|Transmembrane|Transmembrane helix|ATP-binding|Nucleotide-binding|Alternative splicing|Cell membrane|Complete proteome|Differentiation|Glycoprotein|Polymorphism|Reference proteome|Repeat|Transport	TP	B0143	0.408	0.275	-0.254	0.796	0.646	0.0270985							0.399	0.211	0.108407	0.408	0.38934	0.796	0.0990869					0.399	0.399027	0.295818	0.506037	0.408	0.796			0.399	-0.254
B0144	A775B	CDS	ABCB6_HUMAN	U3TJJ6	ENSG00000115657	10058	Hs.107911	111600|605452|614497|615402	ATP-binding cassette half-transporter	ABCB6|MTABC3|PRP|UMAT	FLJ32464|FLJ61508		C:integral component of membrane|F:ATP binding|C:ATP-binding cassette (ABC) transporter complex|C:endoplasmic reticulum|C:endoplasmic reticulum membrane|C:endosome|C:endosome membrane|C:extracellular exosome|C:Golgi apparatus|C:Golgi membrane|C:integral component of mitochondrial outer membrane|C:mitochondrial envelope|C:mitochondrial inner membrane|C:mitochondrial outer membrane|C:mitochondrion|…	ATP-binding|Membrane|Nucleotide-binding|Transmembrane|Transmembrane helix|3D-structure|Alternative splicing|Cell membrane|Complete proteome|Disease mutation|Dyskeratosis congenita|Endoplasmic reticulum|Endosome|Golgi apparatus|Microphthalmia|Mitochondrion|Mitochondrion outer membrane|Polymorphism|Reference proteome|Transport|Proteomics identification	TP	B0144	0.989	0.984	0.00306	0.98	0.962	0.0127063	0.238	0.0881	0.697062	0.805	0.676	0.116078	0.0467	0.0107	0.200739	0.989	0.00480371	0.98	0.00877392	0.238	0.623423	0.805	0.0942041	0.0467	1.33068	0.412378	0.386921	0.989	0.98	0.238	0.805	0.0467	0.00306
B0145	A776B	CDS	ABCB7_HUMAN	B3KM98	ENSG00000131269	22	Hs.370480	300135|301310	ATP-binding cassette, sub-family B, member 7, mitochondrial precursor	ABCB7|ABC7	hCG_19369|DKFZp686K20196|DKFZP686K20196|FLJ53391|FLJ10556		C:integral component of membrane|F:ATP binding|F:ATPase activity, coupled to transmembrane movement of substances|C:mitochondrial inner membrane|C:mitochondrion|F:heme transporter activity|P:cellular iron ion homeostasis|P:transmembrane transport|P:transport	ATP-binding|Membrane|Nucleotide-binding|Transmembrane|Transmembrane helix|Signal|Acetylation|Alternative splicing|Complete proteome|Disease mutation|Mitochondrion|Mitochondrion inner membrane|Phosphoprotein|Polymorphism|Reference proteome|Transit peptide|Transport|Proteomics identification	TP	B0145				0.208	0.0808	0.288315	0.000289	1.37e-05	-0.882635	0.000241	2.09e-05	-0.622954	0.545	0.343	-0.162908			0.208	0.681937	0.000289	3.5391	0.000241	3.61798	0.545	0.263603	2.02566	0.00942635		0.208	0.000289	0.000241	0.545
B0146	A3947	CDS	ABCB8_HUMAN	Q8N1X3	ENSG00000197150	11194	Hs.647118	605464	ATP-binding cassette, sub-family B, member 8, mitochondrial precursor	ABCB8|MABC1|ACCN3	hCG_18685|FLJ37317|FLJ46250|FLJ36686|FLJ56066|FLJ14339		C:integral component of membrane|F:ATP binding|F:ATPase activity, coupled to transmembrane movement of substances|C:ATP-binding cassette (ABC) transporter complex|C:membrane|C:mitochondrial envelope|C:mitochondrial inner membrane|C:mitochondrion|C:nucleolus|C:nucleus|F:transporter activity|P:transmembrane transport|P:transport	ATP-binding|Membrane|Nucleotide-binding|Transmembrane|Transmembrane helix|Complete proteome|Reference proteome|Alternative splicing|Mitochondrion|Mitochondrion inner membrane|Polymorphism|Transit peptide|Transport|Proteomics identification	TP	B0146				0.000506	1.78e-05	0.516102	0.192	0.0651	0.365838	0.00896	0.00166	0.514311	0.0345	0.00714	0.153518			0.000506	3.29585	0.192	0.716699	0.00896	2.04769	0.0345	1.46218	1.88061	0.0131642		0.000506	0.192	0.00896	0.0345
B0147	A1840	CDS	ABCB9_HUMAN	Q8NDJ1	ENSG00000150967	23457	Hs.511951	605453	ATP-binding cassette, sub-family B, member 9 precursor	ABCB9|TAPL	hCG_33190|DKFZp547O175|KIAA1520|FLJ90257|DKFZP547O175|FLJ14718|FLJ57967|FLJ61550		C:integral component of membrane|C:lysosomal membrane|F:ATP binding|F:peptide-transporting ATPase activity|C:integral component of endoplasmic reticulum membrane|C:lysosome|F:oligopeptide-transporting ATPase activity|F:protein homodimerization activity|F:substrate-specific transmembrane transporter activity|P:antigen processing and presentation of endogenous peptide antigen via MHC class I via ER…	ATP-binding|Membrane|Nucleotide-binding|Transmembrane|Transmembrane helix|Alternative splicing|Complete proteome|Lysosome|Peptide transport|Polymorphism|Protein transport|Reference proteome|Transport|Proteomics identification	TP	B0147				0.0161	0.00244	-0.596572	0.625	0.4	-0.184479	0.429	0.253	0.195519	0.221	0.0886	0.127855			0.0161	1.79317	0.625	0.20412	0.429	0.367543	0.221	0.655608	0.755111	0.175747		0.0161	0.625	0.429	0.221
B0148	A778B	CDS	ABCBB_HUMAN	B4DZQ8	ENSG00000276582|ENSG00000073734	8647	Hs.658439	601847|603201|605479	Bile salt export pump	ABCB11|BSEP	FLJ56177|FLJ51418		C:integral component of membrane|F:ATP binding|F:ATPase activity, coupled to transmembrane movement of substances|P:bile acid and bile salt transport|C:apical part of cell|C:extracellular exosome|C:integral component of plasma membrane|C:intercellular canaliculus|C:membrane|C:plasma membrane|F:bile acid-exporting ATPase activity|F:canalicular bile acid transmembrane transporter activity|F:sodium-…	Membrane|Transmembrane|Transmembrane helix|Complete proteome|Proteomics identification|Reference proteome|ATP-binding|Disease mutation|Glycoprotein|Intrahepatic cholestasis|Nucleotide-binding|Phosphoprotein|Polymorphism|Repeat|Transport	TP	B0148	0.597	0.467	-0.302	0.882	0.779	-0.0479685	0.77	0.576	-0.278475	0.979	0.961	-0.021129	0.425	0.233	-0.10012	0.597	0.224026	0.882	0.0545314	0.77	0.113509	0.979	0.00921731	0.425	0.371611	0.154579	0.700521	0.597	0.882	0.77	0.979	0.425	-0.302
B0149	A1877	CDS	ABCC8_HUMAN	Q59GM5	ENSG00000006071	6833	Hs.54470	240800|256450|600509|602485|606176|610374	Sulfonylurea receptor 1	ABCC8|HRINS|SUR|SUR1	FLJ56497		C:integral component of membrane|F:ATP binding|F:ATPase activity, coupled to transmembrane movement of substances|F:sulfonylurea receptor activity|P:potassium ion transport|C:plasma membrane|C:sarcolemma|C:synaptic vesicle membrane|C:voltage-gated potassium channel complex|F:anion transmembrane-transporting ATPase activity|F:ATP-activated inward rectifier potassium channel activity|F:ion channel …	ATP-binding|Membrane|Nucleotide-binding|Receptor|Transmembrane|Transmembrane helix|Alternative splicing|Cell membrane|Complete proteome|Diabetes mellitus|Disease mutation|Glycoprotein|Polymorphism|Reference proteome|Repeat|Transport|Proteomics identification	RCP	B0149	0.345	0.221	-0.173	0.535	0.326	0.24674	0.839	0.683	0.0827582	0.141	0.0549	0.333877	0.566	0.366	0.0816412	0.345	0.462181	0.535	0.271646	0.839	0.076238	0.141	0.850781	0.566	0.247184	0.381606	0.415331	0.345	0.535	0.839	0.141	0.566	-0.173
B0150	A1876	CDS	ABCC9_HUMAN	Q8N9N1	ENSG00000069431	10060	Hs.732701	239850|601439|608569|614050	Sulfonylurea receptor 2	ABCC9|SUR2	hCG_24790|FLJ36852		C:membrane|F:ATP binding|F:ATPase activity|F:sulfonylurea receptor activity|P:potassium ion transport|C:integral component of membrane|F:ATPase activity, coupled to transmembrane movement of substances|C:ATP-sensitive potassium channel complex|C:plasma membrane|C:sarcolemma|C:sarcomere|C:voltage-gated potassium channel complex|F:anion transmembrane-transporting ATPase activity|F:ion channel bindi…	Receptor|ATP-binding|Membrane|Nucleotide-binding|Repeat|Transmembrane|Transmembrane helix|Complete proteome|Reference proteome|Alternative splicing|Atrial fibrillation|Cardiomyopathy|Disease mutation|Glycoprotein|Polymorphism|Transport	TP	B0150	5.11e-05	4.39e-06	1.67	0.453	0.252	-0.250408	0.491	0.266	0.45092	0.762	0.614	0.156009	0.00109	7.97e-05	-0.417254	5.11e-05	4.29158	0.453	0.343902	0.491	0.308919	0.762	0.118045	0.00109	2.96257	1.605	0.0248311	5.11e-05	0.453	0.491	0.762	0.00109	1.67
B0151	A779B	CDS	ABCCB_HUMAN	B4DWI2	ENSG00000121270	85320	Hs.652267	117800|607040	ATP-binding cassette transporter sub-family C member 11	ABCC11|MRP8	hCG_1811825|FLJ60925		C:integral component of membrane|F:ATP binding|F:ATPase activity, coupled to transmembrane movement of substances|C:extracellular exosome|C:integral component of plasma membrane|C:plasma membrane|F:anion transmembrane-transporting ATPase activity|F:organic anion transmembrane transporter activity|F:purine nucleotide transmembrane transporter activity|P:organic anion transport|P:purine nucleotide …	ATP-binding|Membrane|Nucleotide-binding|Transmembrane|Transmembrane helix|Repeat|Alternative splicing|Complete proteome|Glycoprotein|Polymorphism|Reference proteome|Transport|Proteomics identification	TP	B0151				0.95	0.904	-0.0138985							0.831	0.702	0.0323321			0.95	0.0222764					0.831	0.080399	0.0513377	0.88851		0.95			0.831
B0153	A780B	CDS	ABCD1_HUMAN	Q6TGM1	ENSG00000101986	215	Hs.159546	300100|300371|300475	Adrenoleukodystrophy protein	ALD|ABCD1|ALDP			C:peroxisomal membrane|F:ATP binding|F:ATPase activity, coupled to transmembrane movement of substances|P:fatty acid beta-oxidation|C:integral component of membrane|C:cytoplasm|C:cytosol|C:integral component of peroxisomal membrane|C:membrane|C:mitochondrion|C:perinuclear region of cytoplasm|C:peroxisome|F:ATPase activity|F:enzyme binding|F:identical protein binding|F:long-chain fatty acid transp…	ATP-binding|Nucleotide-binding|Complete proteome|Proteomics identification|Reference proteome|Disease mutation|Glycoprotein|Membrane|Peroxisome|Phosphoprotein|Transmembrane|Transmembrane helix|Transport	TP	B0153	1.39e-05	9.16e-07	-0.686	0.555	0.347	0.113492	0.632	0.408	-0.529329	0.511	0.327	0.485902	0.0569	0.0139	0.282782	1.39e-05	4.85699	0.555	0.255707	0.632	0.199283	0.511	0.291579	0.0569	1.24489	1.36969	0.0426886	1.39e-05	0.555	0.632	0.511	0.0569	-0.686
B0154	A781B	CDS	ABCD2_HUMAN	Q9UBJ2	ENSG00000173208	225	Hs.117852	601081	ATP-binding cassette, sub-family D, member 2	ABCD2|ALD1|ALDL1|ALDR|ALDRP			C:cytosol|C:integral component of membrane|C:intracellular membrane-bounded organelle|C:peroxisomal membrane|C:peroxisome|F:ATP binding|F:ATPase activity, coupled to transmembrane movement of substances|F:long-chain fatty acid transporter activity|F:protein homodimerization activity|P:fatty acid beta-oxidation|P:positive regulation of fatty acid beta-oxidation|P:transmembrane transport|P:very lon…	ATP-binding|Complete proteome|Glycoprotein|Membrane|Nucleotide-binding|Peroxisome|Polymorphism|Reference proteome|Transmembrane|Transmembrane helix|Transport	TP	B0154				0.672	0.479	0.1913	0.421	0.208	0.82243	0.834	0.721	-0.186115	0.374	0.191	0.117338			0.672	0.172631	0.421	0.375718	0.834	0.0788339	0.374	0.427128	0.263578	0.545032		0.672	0.421	0.834	0.374
B0155	A3946	CDS	ABCD3_HUMAN	B4DZ22	ENSG00000117528	5825	Hs.700576	170995|616278	ATP-binding cassette, sub-family D, member 3	ABCD3|PMP70|PXMP1	hCG_32036|DJ824O18.1|FLJ53353|FLJ54042		C:integral component of membrane|C:peroxisome|F:ATP binding|F:ATPase activity, coupled to transmembrane movement of substances|F:long-chain fatty acid transporter activity|P:peroxisomal long-chain fatty acid import|C:cytosol|C:intracellular membrane-bounded organelle|C:membrane|C:mitochondrial inner membrane|C:peroxisomal matrix|C:peroxisomal membrane|F:ATPase activity|F:protein homodimerization …	ATP-binding|Membrane|Nucleotide-binding|Transmembrane|Transmembrane helix|Acetylation|Alternative splicing|Complete proteome|Glycoprotein|Peroxisome|Phosphoprotein|Polymorphism|Reference proteome|Transport	TP	B0155				0.00143	8.05e-05	1.09622	0.76	0.562	-0.103136	0.000476	4.73e-05	-0.984899	0.0553	0.0133	-0.456041			0.00143	2.84466	0.76	0.119186	0.000476	3.32239	0.0553	1.25727	1.88588	0.0130053		0.00143	0.76	0.000476	0.0553
B0156	A782B	CDS	ABCD4_HUMAN	A0A024R6C6	ENSG00000119688	5826	Hs.94395	603214|614857	ATP-binding cassette, sub-family D, member 4	ABCD4|PXMP1L	hCG_21713|CS0DI065YF14|FLJ55494|FLJ77136		C:integral component of membrane|F:ATP binding|F:ATPase activity, coupled to transmembrane movement of substances|F:ATPase activity|C:ATP-binding cassette (ABC) transporter complex|C:endoplasmic reticulum membrane|C:lysosomal membrane|C:peroxisomal membrane|C:peroxisome|P:cobalamin metabolic process|P:transmembrane transport	ATP-binding|Membrane|Nucleotide-binding|Transmembrane|Transmembrane helix|Complete proteome|Proteomics identification|Reference proteome|Disease mutation|Peroxisome|Polymorphism|Transport	TP	B0156				0.191	0.0716	-0.216105	0.123	0.0349	0.858863	0.0351	0.00926	0.840209	0.247	0.104	0.221461			0.191	0.718967	0.123	0.910095	0.0351	1.45469	0.247	0.607303	0.922764	0.119464		0.191	0.123	0.0351	0.247
B0157	A4267	CDS	ABCE1_HUMAN	D6RGF4	ENSG00000164163	6059	Hs.12013	601213	ATP-binding cassette sub-family E member 1	ABCE1|RLI|RNASEL1|RNASELI|RNS4I	OK/SW-cl.40		F:ATP binding|F:ATPase activity|C:cytoplasm|C:membrane|C:mitochondrial matrix|C:mitochondrion|F:ribonuclease inhibitor activity|P:response to virus|P:RNA catabolic process|P:transmembrane transport|P:viral process	Complete proteome|Proteomics identification|Reference proteome|ATP-binding|Chaperone|Cytoplasm|Host-virus interaction|Mitochondrion|Nucleotide-binding|Phosphoprotein|Polymorphism|Repeat	CHA	B0157				0.338	0.162	0.172534	0.129	0.0374	-0.45264	0.0339	0.00888	-0.539438	0.065	0.0166	-0.376328			0.338	0.471083	0.129	0.88941	0.0339	1.4698	0.065	1.18709	1.00435	0.0990045		0.338	0.129	0.0339	0.065
B0158	A199A	CDS	ABCF1_HUMAN	Q59F96	ENSG00000236342|ENSG00000236149|ENSG00000206490|ENSG00000231129|ENSG00000232169|ENSG00000225989|ENSG00000204574	23	Hs.655285	603429	ATP-binding cassette sub-family F (GCN20) member 1	ABCF1|ABC50	hCG_26012|DADB-129D20.7-001|DAMA-178G23.9-001|DAMC-83F13.6-001|DASS-182C6.1-001|DADB-129D20.7-002|DAMA-178G23.9-002|DAMC-83F13.6-002|DASS-182C6.1-002|DADB-129D20.7-004|DAMA-178G23.9-004|DAMC-83F13.6-004|DAQB-256B5.2-004|DASS-182C6.1-004|XXbac-BCX98J21.1-004|XXbac-BPG249D20.4-004|FLJ56536|DADB-129D20.7-003|DAMA-178G23.9-003|DAMC-83F13.6-003|DAQB-256B5.2-003|DASS-182C6.1-003|XXbac-BCX98J21.1-003|XX…		F:ATP binding|F:ATPase activity|C:cytoplasm|C:cytosol|C:membrane|C:nuclear envelope|C:nucleoplasm|C:polysomal ribosome|C:ribosome|F:poly(A) RNA binding|F:ribosome binding|F:translation activator activity|F:translation factor activity, RNA binding|P:inflammatory response|P:positive regulation of translation|P:translation|P:translational initiation|P:transmembrane transport	ATP-binding|Coiled coil|Nucleotide-binding|Complete proteome|Proteomics identification|Reference proteome|Activator|Alternative splicing|Cytoplasm|Isopeptide bond|Nucleus|Phosphoprotein|Polymorphism|Repeat|Ubl conjugation	UK	B0158				0.224	0.0903	0.477278	0.715	0.507	0.113147	0.587	0.404	0.109447	0.791	0.643	0.111074			0.224	0.649752	0.715	0.145694	0.587	0.231362	0.791	0.101824	0.282158	0.522206		0.224	0.715	0.587	0.791
B0159	A756C	CDS	ABCF3_HUMAN	B4DRH5	ENSG00000161204	55324	Hs.361323		ATP-binding cassette sub-family F member 3	ABCF3	hCG_1790557|FLJ11198|FLJ58418|FLJ35096|FLJ21105|FLJ57179		F:ATP binding|F:ATPase activity|C:membrane|P:defense response to virus	ATP-binding|Nucleotide-binding|Acetylation|Alternative splicing|Antiviral defense|Complete proteome|Phosphoprotein|Polymorphism|Reference proteome|Repeat|Proteomics identification	UK	B0159				0.863	0.747	0.0325486	0.333	0.144	0.581466	0.0123	0.00247	0.965059	0.747	0.582	0.0409744			0.863	0.0639892	0.333	0.477556	0.0123	1.91009	0.747	0.126679	0.64458	0.226684		0.863	0.333	0.0123	0.747
B0160	A783B	CDS	ABCG1_HUMAN	B4DPT7	ENSG00000160179	9619	Hs.124649|Hs.418279	603076	ATP-binding cassette, sub-family G, member 1	white|ABCG1|ABC8|WHT1|WHITE	FLJ60774|FLJ77585		C:integral component of membrane|F:ATP binding|F:ATPase activity|P:transport|C:endoplasmic reticulum membrane|C:endosome|C:external side of plasma membrane|C:Golgi apparatus|C:Golgi membrane|C:integral component of plasma membrane|C:intracellular membrane-bounded organelle|C:mitochondrion|C:nucleoplasm|C:plasma membrane|C:recycling endosome|F:ADP binding|F:cholesterol binding|F:cholesterol transp…	ATP-binding|Membrane|Nucleotide-binding|Transmembrane|Transmembrane helix|Alternative splicing|Complete proteome|Endoplasmic reticulum|Golgi apparatus|Lipid transport|Lipoprotein|Palmitate|Polymorphism|Reference proteome|Transport|Proteomics identification	TP	B0160	0.413	0.28	0.177	0.497	0.29	-0.629622	0.889	0.778	-0.13397	0.257	0.124	0.636246	0.0435	0.00972	1.24503	0.413	0.38405	0.497	0.303644	0.889	0.0510982	0.257	0.590067	0.0435	1.36151	0.538074	0.289685	0.413	0.497	0.889	0.257	0.0435	0.177
B0161	A784B	CDS	ABCG2_HUMAN	Q8WZ76	ENSG00000118777	9429	Hs.480218	138900|603756|614490	ATP-binding cassette, sub-family G, member 2	ABCG2|ABCP|BCRP|BCRP1|MXR	hCG_37696		C:integral component of membrane|F:ATP binding|F:ATPase activity, coupled to transmembrane movement of substances|C:apical plasma membrane|C:mitochondrial membrane|C:nucleus|C:plasma membrane|F:heme transporter activity|F:protein homodimerization activity|F:transporter activity|F:xenobiotic-transporting ATPase activity|P:cellular iron ion homeostasis|P:cellular response to dexamethasone stimulus|…	ATP-binding|Nucleotide-binding|Membrane|Transmembrane|Transmembrane helix|Alternative splicing|Cell membrane|Complete proteome|Disulfide bond|Glycoprotein|Mitochondrion|Polymorphism|Reference proteome|Transport|Proteomics identification	TP	B0161				0.0108	0.00142	-0.767602	0.905	0.804	0.10691	0.531	0.346	0.324404	0.00505	0.000588	0.245962			0.0108	1.96658	0.905	0.0433514	0.531	0.274905	0.00505	2.29671	1.14539	0.0715508		0.0108	0.905	0.531	0.00505
B0162	A303B	CDS	ABCG4_HUMAN	E9PJ00	ENSG00000172350	64137	Hs.126378	607784	ATP-binding cassette, sub-family G, member 4	ABCG4|WHITE2	DKFZp434P1420|hCG_39401|DKFZP434P1420		F:ATP binding|F:ATPase activity|C:integral component of membrane|C:plasma membrane|F:cholesterol transporter activity|F:protein heterodimerization activity|F:protein homodimerization activity|F:sterol-transporting ATPase activity|P:cholesterol efflux|P:transmembrane transport	Complete proteome|Reference proteome|Membrane|Transmembrane|Transmembrane helix|Alternative splicing|ATP-binding|Glycoprotein|Nucleotide-binding|Polymorphism|Transport	TP	B0162				0.843	0.718	0.0524784							0.653	0.461	0.0432042			0.843	0.0741724					0.653	0.185087	0.12963	0.741943		0.843			0.653
B0163	A786B	CDS	ABCG5_HUMAN	Q53T83	ENSG00000138075	64240	Hs.132992	210250|605459	ATP-binding cassette, sub-family G, member 5	ABCG5	hCG_1645221		C:integral component of membrane|F:ATP binding|F:ATPase activity|C:apical plasma membrane|C:ATP-binding cassette (ABC) transporter complex|C:plasma membrane|C:receptor complex|F:ATPase activity, coupled to transmembrane movement of substances|F:cholesterol transporter activity|F:protein heterodimerization activity|P:cholesterol efflux|P:cholesterol homeostasis|P:excretion|P:intestinal cholesterol…	Membrane|Transmembrane|Transmembrane helix|ATP-binding|Nucleotide-binding|3D-structure|Alternative splicing|Complete proteome|Disease mutation|Glycoprotein|Polymorphism|Reference proteome|Transport	TP	B0163				0.971	0.943	-0.0269053							0.327	0.156	0.10376			0.971	0.0127808					0.327	0.485452	0.249117	0.563486		0.971			0.327
B0164	A787B	CDS	ABCG8_HUMAN	B7ZL41	ENSG00000143921	64241	Hs.413931	210250|605460|611465	ATP-binding cassette, sub-family G, member 8	ABCG8			C:integral component of membrane|F:ATP binding|F:ATPase activity|C:apical plasma membrane|C:ATP-binding cassette (ABC) transporter complex|C:plasma membrane|C:receptor complex|F:ATPase activity, coupled to transmembrane movement of substances|F:cholesterol transporter activity|F:protein heterodimerization activity|P:cholesterol efflux|P:cholesterol homeostasis|P:excretion|P:intestinal cholesterol…	ATP-binding|Membrane|Nucleotide-binding|Transmembrane|Transmembrane helix|3D-structure|Alternative splicing|Complete proteome|Disease mutation|Glycoprotein|Polymorphism|Reference proteome|Transport	TP	B0164	0.109	0.0497	0.207	0.689	0.499	0.0461836							0.748	0.583	-0.0401946	0.109	0.962574	0.689	0.161781					0.748	0.126098	0.416818	0.382986	0.109	0.689			0.748	0.207
B0165	A5639	CDS	ABD12_HUMAN	I3L1V0	ENSG00000100997	26090	Hs.441550	612674|613599	Abhydrolase domain-containing protein 12	ABHD12	RP5-965G21.2-005|DKFZP434P106	C20orf22|C20ORF22	F:acylglycerol lipase activity|C:integral component of membrane|C:AMPA glutamate receptor complex|C:plasma membrane|P:acylglycerol catabolic process|P:adult walking behavior|P:phosphatidylserine catabolic process|P:response to auditory stimulus	Complete proteome|Proteomics identification|Reference proteome|Membrane|Transmembrane|Transmembrane helix|Alternative splicing|Cataract|Deafness|Glycoprotein|Hydrolase|Neuropathy|Polymorphism|Retinitis pigmentosa	ENZ	B0165	0.924	0.885	0.0306	0.000951	4.5e-05	0.838808							0.000435	2.35e-05	0.826718	0.924	0.034328	0.000951	3.02182					0.000435	3.36151	2.13922	0.00725739	0.924	0.000951			0.000435	0.0306
B0166	A204F	CDS	ABEC1_HUMAN	Q4VB33	ENSG00000111701	339	Hs.560	600130	Apolipoprotein B mRNA editing enzyme	APOBEC1			F:hydrolase activity, acting on carbon-nitrogen (but not peptide) bonds, in cyclic amidines|F:zinc ion binding|C:cytoplasm|C:nucleoplasm|F:AU-rich element binding|F:cytidine deaminase activity|F:cytosine deaminase activity|F:enzyme activator activity|F:mRNA binding|F:ribonucleoprotein complex binding|F:RNA binding|P:cellular response to insulin stimulus|P:cytidine to uridine editing|P:defense res…	Complete proteome|Reference proteome|Cytoplasm|Hydrolase|Metal-binding|mRNA processing|Polymorphism|Zinc	ENZ	B0166				0.488	0.282	0.260109	0.568	0.341	-0.515493	0.793	0.658	-0.195255	0.396	0.209	-0.0861783			0.488	0.31158	0.568	0.245652	0.793	0.100727	0.396	0.402305	0.265066	0.543168		0.488	0.568	0.793	0.396
B0167	A103F	CDS	ABEC2_HUMAN	B4DUL0	ENSG00000124701	10930	Hs.555915	604797	Probable C->U editing enzyme APOBEC-2	APOBEC2	DJ34B21.2|FLJ51098		F:cytidine deaminase activity|F:RNA binding|F:zinc ion binding|P:DNA demethylation|P:mRNA modification|P:mRNA processing	3D-structure|Complete proteome|Hydrolase|Metal-binding|mRNA processing|Polymorphism|Reference proteome|Zinc	ENZ	B0167				0.733	0.557	0.245129							0.962	0.926	0.00564965			0.733	0.134896					0.962	0.0168249	0.0758605	0.83973		0.733			0.962
B0168	A205F	CDS	ABEC4_HUMAN	Q8WW27	ENSG00000173627	403314	Hs.97335	609908	Putative C->U-editing enzyme APOBEC-4	APOBEC4	FLJ25691	C1orf169	F:hydrolase activity, acting on carbon-nitrogen (but not peptide) bonds, in cyclic amidines|F:zinc ion binding|P:mRNA processing	Complete proteome|Hydrolase|Metal-binding|mRNA processing|Polymorphism|Reference proteome|Zinc	ENZ	B0168													0.311	0.145	0.134237									0.311	0.50724	0.50724	0.311					0.311
B0169	A206F	CDS	ABH15_HUMAN	Q6UXT9	ENSG00000168792	116236	Hs.106510		Abhydrolase domain containing protein 15	ABHD15|PPWG6510|UNQ6510	UNQ6510/PRO21435	LOC116236	C:extracellular region|C:membrane|F:hydrolase activity	Complete proteome|Hydrolase|Phosphoprotein|Polymorphism|Reference proteome|Secreted|Signal	ENZ	B0169				0.46	0.258	0.163292							0.262	0.113	0.185273			0.46	0.337242					0.262	0.581699	0.45947	0.34716		0.46			0.262
B0170	A5640	CDS	ABHD1_HUMAN	A0A140VJD1	ENSG00000143994	84696	Hs.375791	612195	Lung alpha/beta hydrolase protein 1	ABHD1|LABH1	hCG_23726|FLJ36128		F:hydrolase activity|C:integral component of membrane|F:carboxylic ester hydrolase activity	Hydrolase|Membrane|Transmembrane|Transmembrane helix|Alternative splicing|Complete proteome|Glycoprotein|Polymorphism|Reference proteome|Serine esterase|Signal-anchor	ENZ	B0170				0.0103	0.00134	-0.659305							0.291	0.132	0.124135			0.0103	1.98716					0.291	0.536107	1.26163	0.0547476		0.0103			0.291
B0171	A207F	CDS	ABHD2_HUMAN	B4DL35	ENSG00000140526	11057	Hs.122337	612196	Abhydrolase domain containing protein 2	ABHD2|LABH2	hCG_28637|FLJ51230|FLJ75627		F:hydrolase activity|C:integral component of membrane|C:sperm flagellum|C:sperm plasma membrane|F:acylglycerol lipase activity|F:hormone binding|F:steroid hormone receptor activity|P:acylglycerol catabolic process|P:negative regulation of cell migration|P:response to progesterone|P:response to wounding|P:sperm capacitation|P:steroid hormone mediated signaling pathway	Hydrolase|Complete proteome|Proteomics identification|Reference proteome|Cell membrane|Cell projection|Glycoprotein|Lipid degradation|Lipid metabolism|Membrane|Polymorphism|Serine esterase|Signal-anchor|Transmembrane|Transmembrane helix	ENZ	B0171	0.141	0.0692	0.25	3.06e-05	2.7e-07	0.603901	0.221	0.0795	0.346231	0.631	0.452	-0.178343	0.132	0.0425	0.339713	0.141	0.850781	3.06e-05	4.51428	0.221	0.655608	0.631	0.199971	0.132	0.879426	1.42001	0.0380178	0.141	3.06e-05	0.221	0.631	0.132	0.25
B0172	A5641	CDS	ABHD3_HUMAN	Q8WU67	ENSG00000158201	171586	Hs.397978	612197	Abhydrolase domain-containing protein 3	ABHD3|LABH3	FLJ52972		C:integral component of membrane|C:plasma membrane|F:1-acyl-2-lysophosphatidylserine acylhydrolase activity|F:phosphatidylcholine 1-acylhydrolase activity|F:phosphatidylserine 1-acylhydrolase activity|F:phospholipase A2 activity|P:phosphatidylcholine biosynthetic process|P:phosphatidylcholine metabolic process	Alternative splicing|Complete proteome|Hydrolase|Lipid metabolism|Membrane|Phospholipid metabolism|Polymorphism|Reference proteome|Serine esterase|Signal-anchor|Transmembrane|Transmembrane helix|Proteomics identification	ENZ	B0172				0.254	0.108	0.406256	0.402	0.193	-0.417503	0.659	0.486	0.185313	0.402	0.213	-0.340274			0.254	0.595166	0.402	0.395774	0.659	0.181115	0.402	0.395774	0.391957	0.405549		0.254	0.402	0.659	0.402
B0173	A208F	CDS	ABHD4_HUMAN	B4DNZ5	ENSG00000100439	63874	Hs.445665		Abhydrolase domain-containing protein 4	ABHD4	FLJ12816|FLJ59834|FLJ55116|FLJ60008		F:hydrolase activity|C:endoplasmic reticulum membrane|C:lipid particle|F:carboxylic ester hydrolase activity|P:lipid catabolic process|P:lipid metabolic process|P:lipid storage|P:phospholipid metabolic process	Hydrolase|Alternative splicing|Complete proteome|Lipid degradation|Lipid metabolism|Reference proteome|Proteomics identification	ENZ	B0173				0.943	0.89	0.0175803							0.00811	0.00108	0.292843			0.943	0.0254883					0.00811	2.09098	1.05823	0.0874513		0.943			0.00811
B0174	A209F	CDS	ABHD5_HUMAN	F6K7K4	ENSG00000011198	51099	Hs.19385	275630|604780	1-acylglycerol-3-phosphate O-acyltransferase ABHD5	ABHD5|NCIE2	CGI-58		F:1-acylglycerol-3-phosphate O-acyltransferase activity|F:hydrolase activity|F:peptidase activity|C:cytoplasm|C:cytosol|C:intracellular membrane-bounded organelle|C:lipid particle|C:nucleus|F:carboxylic ester hydrolase activity|F:lysophosphatidic acid acyltransferase activity|P:cell differentiation|P:fatty acid metabolic process|P:negative regulation of sequestering of triglyceride|P:phosphatidic…	Acyltransferase|Hydrolase|Transferase|Complete proteome|Proteomics identification|Reference proteome|Acetylation|Cataract|Cytoplasm|Deafness|Differentiation|Disease mutation|Fatty acid metabolism|Ichthyosis|Lipid biosynthesis|Lipid droplet|Lipid metabolism|Phospholipid biosynthesis|Phospholipid metabolism|Phosphoprotein	ENZ	B0174				0.0309	0.00593	0.650474							0.419	0.227	0.12916			0.0309	1.51004					0.419	0.377786	0.943914	0.113785		0.0309			0.419
B0175	A5642	CDS	ABHD6_HUMAN	Q9HBL9	ENSG00000163686	57406	Hs.476454		Monoacylglycerol lipase ABHD6	ABHD6	hCG_27734|FLJ23958		C:integral component of membrane|C:AMPA glutamate receptor complex|C:extracellular exosome|C:mitochondrion|C:plasma membrane|F:acylglycerol lipase activity|F:phospholipase activity|P:acylglycerol catabolic process|P:long term synaptic depression|P:negative regulation of cell migration|P:phospholipid catabolic process|P:positive regulation of lipid biosynthetic process|P:regulation of endocannabin…	Membrane|Transmembrane|Transmembrane helix|Complete proteome|Proteomics identification|Reference proteome|Hydrolase|Mitochondrion|Signal-anchor	ENZ	B0175				0.000545	2.01e-05	-0.868423							0.0102	0.00146	0.566803			0.000545	3.2636					0.0102	1.9914	2.6275	0.00235775		0.000545			0.0102
B0176	A210F	CDS	ABHD8_HUMAN	B4DPA4	ENSG00000127220	79575	Hs.515664		Abhydrolase domain-containing protein 8	ABHD8	hCG_37664|FLJ11743|FLJ51919|FLJ96412		F:hydrolase activity|C:extracellular exosome	Hydrolase|Complete proteome|Reference proteome	ENZ	B0176				0.704	0.519	0.0974925							0.225	0.0907	0.115392			0.704	0.152427					0.225	0.647817	0.400122	0.397995		0.704			0.225
B0177	A5643	CDS	ABHDA_HUMAN	Q9NUJ1	ENSG00000144827	55347	Hs.477115		Abhydrolase domain-containing protein 10, mitochondrial precursor	ABHD10	hCG_17792|FLJ11342|DKFZP762K197|FLJ50858		C:cytosol|C:mitochondrial matrix|C:mitochondrion|F:hydrolase activity, hydrolyzing O-glycosyl compounds|P:cellular glucuronidation|P:glucuronoside catabolic process	Alternative splicing|Complete proteome|Hydrolase|Mitochondrion|Polymorphism|Reference proteome|Transit peptide|Signal	ENZ	B0177				0.117	0.0363	0.40877							0.106	0.0318	0.378109			0.117	0.931814					0.106	0.974694	0.953254	0.111364		0.117			0.106
B0178	A5644	CDS	ABHDB_HUMAN	D3DXF2	ENSG00000106077	83451	Hs.647045		Abhydrolase domain-containing protein 11	ABHD11|WBSCR21	hCG_1737328|PP1226		F:hydrolase activity|C:mitochondrion	Hydrolase|Alternative splicing|Complete proteome|Reference proteome|Williams-Beuren syndrome|Proteomics identification	ENZ	B0178				0.354	0.173	0.183572							0.0185	0.00313	0.343471			0.354	0.450997					0.0185	1.73283	1.09191	0.0809259		0.354			0.0185
B0179	A5645	CDS	ABHDD_HUMAN	Q7L211	ENSG00000139826	84945	Hs.183528		Abhydrolase domain containing protein 13	ABHD13	hCG_1651912|FLJ14906|FLJ90714	C13orf6|C13ORF6|LOC84945	C:integral component of membrane|C:membrane|F:hydrolase activity	Complete proteome|Glycoprotein|Hydrolase|Membrane|Reference proteome|Signal-anchor|Transmembrane|Transmembrane helix	ENZ	B0179				0.219	0.0871	-0.362751							0.716	0.54	-0.0625888			0.219	0.659556					0.716	0.145087	0.402321	0.395985		0.219			0.716
B0180	A5646	CDS	ABHEA_HUMAN	K7N7A0	ENSG00000248487|ENSG00000114786	25864	Hs.534400		Alpha/beta hydrolase domain-containing protein 14A	ABHD14A|ABHD14A-ACY1|SRSQ1913|UNQ1913	UNQ1913/PRO4373|DKFZP564O243		C:integral component of membrane|C:cytoplasm|C:extracellular exosome|F:hydrolase activity	Complete proteome|Proteomics identification|Reference proteome|Membrane|Transmembrane|Transmembrane helix|Cytoplasm|Glycoprotein|Hydrolase|Polymorphism|Signal-anchor	ENZ	B0180	0.697	0.582	-0.0697	0.137	0.0453	-0.389732	0.0208	0.00324	1.0301	1.96e-07	3.42e-09	2.14986	0.0176	0.00295	0.824092	0.697	0.156767	0.137	0.863279	0.0208	1.68194	1.96e-07	6.70774	0.0176	1.75449	2.23284	0.00585002	0.697	0.137	0.0208	1.96e-07	0.0176	-0.0697
B0181	A5647	CDS	ABHEB_HUMAN	B4DNR3	ENSG00000114779	84836	Hs.420796		Alpha/beta hydrolase domain-containing protein 14B	ABHD14B|CIB|HEL-S-299	hCG_42593|MGC15429|FLJ90553|FLJ38754|FLJ52723|FLJ52511|FLJ52710		F:hydrolase activity|C:cytoplasm|C:cytosol|C:extracellular exosome|C:nucleolus|C:nucleus|P:3'-phosphoadenosine 5'-phosphosulfate metabolic process|P:positive regulation of transcription from RNA polymerase II promoter	Hydrolase|3D-structure|Acetylation|Alternative splicing|Complete proteome|Cytoplasm|Nucleus|Phosphoprotein|Reference proteome|Proteomics identification	ENZ	B0181				0.0793	0.0213	0.395085							0.0679	0.0175	0.611887			0.0793	1.10073					0.0679	1.16813	1.13443	0.0733789		0.0793			0.0679
B0182	A5648	CDS	ABHGA_HUMAN	A8K0A4	ENSG00000231488|ENSG00000224552|ENSG00000230475|ENSG00000235676|ENSG00000236063|ENSG00000206403|ENSG00000204427	7920	Hs.388188	142620	Protein BAT5	BAT5|ABHD16A|G5|NG26	hCG_43724|PP199|DAMC-157M7.5-005|DAMA-236L13.6-005|DADB-127H9.4-005|DASS-312M4.1-005|DAQB-195H10.5-005|XXbac-BCX88C14.5-005|XXbac-BPG32J3.11-005|DADB-127H9.4-001|DAMA-236L13.6-001|DAMC-157M7.5-001|FLJ10345|FLJ53140|FLJ77631		C:integral component of membrane|F:hydrolase activity	Membrane|Transmembrane|Transmembrane helix|Complete proteome|Proteomics identification|Reference proteome|Alternative splicing|Direct protein sequencing|Hydrolase	ENZ	B0182				0.239	0.0984	0.478437							0.00342	0.000354	0.55557			0.239	0.621602					0.00342	2.46597	1.54379	0.0285899		0.239			0.00342
B0183	A5649	CDS	ABHGB_HUMAN	Q9H3Z7	ENSG00000183260	140701	Hs.266774|Hs.675171		Hypothetical protein C20orf135	ABHD16B		C20orf135|C20ORF135	F:hydrolase activity	Complete proteome|Hydrolase|Polymorphism|Reference proteome	ENZ	B0183				0.0951	0.0273	0.350348							0.999	0.999	-9.367e-05			0.0951	1.02182					0.999	0.000434512	0.511127	0.308229		0.0951			0.999
B0184	A0127	CDS	ABI1_HUMAN	B4DKX2	ENSG00000136754	10006	Hs.508148	603050	Spectrin SH3 binding protein	ABI1|SSH3BP1|SSH3BP|SSH3BP1/E3B1|ABLBP4|HNAP1BP	hCG_25238|RP13-16H11.4-003|FLJ52872|FLJ44853|FLJ52931|FLJ78813		C:cytoplasm|F:protein tyrosine kinase activator activity|C:cell junction|C:cytoskeleton|C:cytosol|C:endoplasmic reticulum|C:extracellular exosome|C:filopodium|C:growth cone|C:intracellular|C:lamellipodium|C:nucleus|C:postsynaptic density|C:postsynaptic membrane|C:SCAR complex|F:cytoskeletal protein binding|F:protein complex binding|P:actin polymerization or depolymerization|P:Fc-gamma receptor si…	SH3 domain|Acetylation|Alternative splicing|Cell junction|Cell membrane|Cell projection|Chromosomal rearrangement|Coiled coil|Complete proteome|Cytoplasm|Cytoskeleton|Direct protein sequencing|Host-virus interaction|Membrane|Nucleus|Phosphoprotein|Polymorphism|Postsynaptic cell membrane|Reference proteome|Synapse|Proteomics identification	CS	B0184				0.000625	2.47e-05	1.135	0.558	0.33	-0.227908	5.45e-05	3.52e-06	-0.906233	0.0966	0.028	-0.695669			0.000625	3.20412	0.558	0.253366	5.45e-05	4.2636	0.0966	1.01502	2.18403	0.00654594		0.000625	0.558	5.45e-05	0.0966
B0185	A4542	CDS	ABI2_HUMAN	Q53SH3	ENSG00000138443	10152	Hs.471156	606442	Abl-interactor protein 2B	ABI-2|argBPIB|ABI2|ARGBPIA|ABI2B|ARGBPIB|ABLBP3	FLJ51051|FLJ59236|FLJ78899|FLJ57327|FLJ51072|FLJ51162|FLJ51071|FLJ52114|FLJ79242|FLJ51070|FLJ52274		P:actin polymerization or depolymerization|C:cytoplasm|C:cytoskeleton|C:cytosol|C:filopodium|C:lamellipodium|C:SCAR complex|F:cytoskeletal adaptor activity|F:DNA binding|F:kinase binding|F:proline-rich region binding|F:protein complex binding|F:SH3 domain binding|F:ubiquitin protein ligase binding|P:cell migration|P:cytoskeleton organization|P:movement of cell or subcellular component|P:peptidyl-…	Complete proteome|Proteomics identification|Reference proteome|3D-structure|Alternative splicing|Cell projection|Coiled coil|Cytoplasm|Cytoskeleton|Host-virus interaction|Phosphoprotein|SH3 domain	CS	B0185	0.337	0.214	0.398	0.0246	0.00436	0.625817	0.0149	0.00212	1.74901	0.0341	0.00896	1.11358	0.00092	6.43e-05	0.44935	0.337	0.47237	0.0246	1.60906	0.0149	1.82681	0.0341	1.46725	0.00092	3.03621	1.68234	0.0207806	0.337	0.0246	0.0149	0.0341	0.00092	0.398
B0186	A4543	CDS	ABI3_HUMAN	Q9P2A4	ENSG00000108798	51225	Hs.130719	606363	ABI gene family member 3	ABI3|NESH	DKFZP566N2024		C:cytoplasm|C:intracellular|C:lamellipodium|C:membrane|P:movement of cell or subcellular component|P:regulation of cell migration	Alternative splicing|Coiled coil|Complete proteome|Cytoplasm|Phosphoprotein|Polymorphism|Reference proteome|SH3 domain|Proteomics identification	UK	B0186				0.192	0.0723	-0.61363							0.256	0.109	-0.152219			0.192	0.716699					0.256	0.59176	0.654229	0.221703		0.192			0.256
B0187	A5650	CDS	ABL1_HUMAN	K4LBP8	ENSG00000097007	25	Hs.431048	189980|608232	Proto-oncogene tyrosine-protein kinase ABL1	ABL1|ABL|JTK7	hCG_28416|RP11-83J21.1-003|FLJ58117		F:ATP binding|F:protein tyrosine kinase activity|P:actin cytoskeleton organization|P:cell migration|P:regulation of autophagy|P:regulation of cell adhesion|P:regulation of endocytosis|F:non-membrane spanning protein tyrosine kinase activity|C:nucleoplasm|C:actin cytoskeleton|C:cell leading edge|C:cytoplasm|C:cytosol|C:extrinsic component of cytoplasmic side of plasma membrane|C:mitochondrion|C:nu…	Kinase|Transferase|Tyrosine-protein kinase|SH3 domain|ATP-binding|Nucleotide-binding|Complete proteome|Proteomics identification|Reference proteome|3D-structure|Acetylation|Alternative splicing|Apoptosis|Autophagy|Cell adhesion|Chromosomal rearrangement|Cytoplasm|Cytoskeleton|DNA damage|DNA repair|DNA-binding|Endocytosis|Lipoprotein|Magnesium|Manganese|Membrane|Metal-binding|Mitochondrion|Myrista…	ENZ	B0187	0.0112	0.00305	-0.612	0.149	0.0506	0.75865	0.00244	0.000211	1.17185	0.0203	0.00463	0.668059	0.289	0.13	0.305197	0.0112	1.95078	0.149	0.826814	0.00244	2.61261	0.0203	1.6925	0.289	0.539102	1.52436	0.0298977	0.0112	0.149	0.00244	0.0203	0.289	-0.612
B0188	A0460	CDS	ABL2_HUMAN	P42684	ENSG00000143322	27	Hs.159472	164690	Tyrosine-protein kinase ABL2	ABL2|ABLL|ARG	DKFZP686A02165|hCG_23565		C:actin cytoskeleton|C:cytosol|C:extrinsic component of cytoplasmic side of plasma membrane|F:actin filament binding|F:actin monomer binding|F:ATP binding|F:magnesium ion binding|F:manganese ion binding|F:non-membrane spanning protein tyrosine kinase activity|F:protein kinase activity|F:protein tyrosine kinase activity|P:actin cytoskeleton organization|P:cell adhesion|P:cell migration|P:cellular …	3D-structure|Acetylation|Alternative splicing|ATP-binding|Cell adhesion|Complete proteome|Cytoplasm|Cytoskeleton|Kinase|Lipoprotein|Magnesium|Manganese|Metal-binding|Myristate|Nucleotide-binding|Phosphoprotein|Polymorphism|Reference proteome|SH2 domain|SH3 domain|Transferase|Tyrosine-protein kinase|Ubl conjugation	ENZ	B0188				0.000712	3.01e-05	0.825291	0.251	0.0952	-0.563298	0.738	0.582	-0.135071	0.0298	0.00591	-0.327193			0.000712	3.14752	0.251	0.600326	0.738	0.131944	0.0298	1.52578	1.35139	0.0445253		0.000712	0.251	0.738	0.0298
B0189	A0420	CDS	ABLM1_HUMAN	B7Z4H1	ENSG00000099204	3983	Hs.438236|Hs.538331|Hs.593868	602330	Actin-binding LIM protein 1	ABLIM1|ABLIM|LIMAB1	RP11-317F20.1-009|RP11-317F20.1-011|RP11-317F20.1-012|RP11-317F20.1-005|RP11-317F20.1-003|RP11-317F20.1-008|KIAA0059|FLJ16546|DKFZP781D0148|FLJ36152|RP11-317F20.1-004|FLJ58674|FLJ58603		F:zinc ion binding|P:cytoskeleton organization|C:actin cytoskeleton|C:cytoplasm|C:lamellipodium|C:stress fiber|F:actin binding|P:cilium assembly|P:lamellipodium assembly|P:organ morphogenesis|P:visual perception	LIM domain|Metal-binding|Zinc|Actin-binding|Alternative splicing|Coiled coil|Complete proteome|Cytoplasm|Cytoskeleton|Phosphoprotein|Polymorphism|Reference proteome|Repeat|Proteomics identification	CS	B0189	0.0718	0.0297	-1.11	0.019	0.00307	-0.863255	1.95e-06	2.79e-08	-1.90404	2.2e-05	1.19e-06	-1.41614	4.25e-05	9.5e-07	-1.81525	0.0718	1.14388	0.019	1.72125	1.95e-06	5.70997	2.2e-05	4.65758	4.25e-05	4.37161	3.52086	0.000301401	0.0718	0.019	1.95e-06	2.2e-05	4.25e-05	-1.11
B0190	A9685	CDS	ABLM2_HUMAN	B7Z6W4	ENSG00000163995	84448	Hs.233404	612544	Actin-binding LIM protein 2	ABLIM2	KIAA1808|FLJ37435|FLJ37479|DKFZP761F129|FLJ52773|FLJ26534		F:zinc ion binding|P:actin cytoskeleton organization|P:transcription, DNA-templated|C:actin cytoskeleton|C:cytoplasm	LIM domain|Metal-binding|Zinc|3D-structure|Alternative splicing|Complete proteome|Cytoplasm|Phosphoprotein|Polymorphism|Reference proteome|Repeat|Proteomics identification	UK	B0190				0.00487	0.00047	-1.03443							0.375	0.192	-0.109761			0.00487	2.31247					0.375	0.425969	1.36922	0.0427346		0.00487			0.375
B0191	A9686	CDS	ABLM3_HUMAN	O94929	ENSG00000173210	22885	Hs.49688	611305	Actin-binding LIM protein 3	ABLIM3	HMFN1661|KIAA0843		C:cytoplasm|C:lamellipodium|C:stress fiber|F:zinc ion binding|P:actin cytoskeleton organization|P:cilium assembly|P:lamellipodium assembly|P:positive regulation of protein targeting to mitochondrion|P:positive regulation of transcription from RNA polymerase II promoter|P:transcription, DNA-templated	3D-structure|Acetylation|Alternative splicing|Complete proteome|Cytoplasm|LIM domain|Metal-binding|Phosphoprotein|Polymorphism|Reference proteome|Repeat|Zinc|Proteomics identification	UK	B0191				0.00228	0.000161	-1.03139	0.00774	0.000918	2.5248	0.303	0.155	-0.813947	0.0468	0.0107	0.234582			0.00228	2.64207	0.00774	2.11126	0.303	0.518557	0.0468	1.32975	1.65041	0.0223661		0.00228	0.00774	0.303	0.0468
B0192	A2374	CDS	ABR_HUMAN	B7Z7Z1	ENSG00000159842|ENSG00000278741|ENSG00000276016	29	Hs.159306|Hs.677395	600365	Active breakpoint cluster region-related protein	ABR	hCG_32501|FLJ44934|FLJ54747|FLJ42556|FLJ60982|FLJ60543|FLJ53654		C:intracellular|F:GTPase activator activity|F:Rho guanyl-nucleotide exchange factor activity|P:intracellular signal transduction|P:regulation of Rho protein signal transduction|P:signal transduction|C:cytosol|C:membrane|C:plasma membrane|F:guanyl-nucleotide exchange factor activity|P:actin cytoskeleton organization|P:brain development|P:inner ear morphogenesis|P:negative regulation of blood vesse…	GTPase activation|Complete proteome|Proteomics identification|Reference proteome|Alternative splicing|Guanine-nucleotide releasing factor|Phosphoprotein|Polymorphism	MOD	B0192				0.803	0.658	0.104399	0.532	0.305	-0.231002	0.241	0.114	-0.313202	0.052	0.0123	-0.592232			0.803	0.0952845	0.532	0.274088	0.241	0.617983	0.052	1.284	0.567838	0.270497		0.803	0.532	0.241	0.052
B0193	A4544	CDS	ABRA_HUMAN	Q8N0Z2	ENSG00000174429	137735	Hs.374668	609747	Actin-binding RHO-activating protein	ABRA|STARS	FLJ35375		C:actin cytoskeleton|C:plasma membrane|C:sarcomere|F:actin binding|P:positive regulation of Rho protein signal transduction|P:positive regulation of sequence-specific DNA binding transcription factor activity|P:positive regulation of transcription from RNA polymerase II promoter|P:protein import into nucleus, translocation|P:transcription, DNA-templated	Actin-binding|Activator|Complete proteome|Cytoplasm|Cytoskeleton|Phosphoprotein|Protein transport|Reference proteome|Transcription|Transcription regulation|Translocation|Transport	CS	B0193				0.946	0.895	-0.0093941							0.252	0.107	0.139882			0.946	0.0241089					0.252	0.598599	0.311354	0.488254		0.946			0.252
B0194	A047D	CDS	ABRAL_HUMAN	Q5SZC9	ENSG00000146386	58527	Hs.600861		Costars family protein ABRACL	ABRACL	HSPC280|PRO2013|RP11-501K14.2|RP11-501K14.2-002	C6orf115|C6ORF115		Complete proteome|Proteomics identification|Reference proteome|3D-structure|Acetylation|Direct protein sequencing	UK	B0194				0.00639	0.000682	-0.984383							0.047	0.0108	0.71903			0.00639	2.1945					0.047	1.3279	1.7612	0.01733		0.00639			0.047
B0195	A200A	CDS	ABT1_HUMAN	Q9ULW3	ENSG00000146109	29777	Hs.254406		Basal transcriptional activator hABT1	ABT1|HABT1	hCG_17996|BA457M11.1		C:nucleolus|C:nucleus|C:transcription factor complex|F:DNA binding|F:nucleotide binding|F:poly(A) RNA binding|F:RNA binding|F:transcription coactivator activity|P:endonucleolytic cleavage in 5'-ETS of tricistronic rRNA transcript (SSU-rRNA, 5.8S rRNA, LSU-rRNA)|P:endonucleolytic cleavage in ITS1 to separate SSU-rRNA from 5.8S rRNA and LSU-rRNA from tricistronic rRNA transcript (SSU-rRNA, 5.8S rRN…	Acetylation|Coiled coil|Complete proteome|DNA-binding|Nucleus|Reference proteome|RNA-binding|Transcription|Transcription regulation	TF	B0195				0.967	0.936	-0.0205454							0.0535	0.0127	0.294085			0.967	0.0145735					0.0535	1.27165	0.64311	0.227452		0.967			0.0535
B0196	A211F	CDS	ABTB1_HUMAN	Q8NF57	ENSG00000114626	80325	Hs.107812	608308	Ankyrin repeat and BTB POZ domain containing protein 1	ABTB1|BPOZ|BPOZ TYPE2|BPOZ TYPE3|BPOZ TYPE1	PP2259|hCG_40841|FLJ00331|FLJ27084|FLJ96119		C:cytoplasm|C:nucleolus|C:plasma membrane|C:SCF ubiquitin ligase complex|F:translation elongation factor activity|F:ubiquitin protein ligase binding|P:proteasome-mediated ubiquitin-dependent protein catabolic process|P:protein ubiquitination involved in ubiquitin-dependent protein catabolic process|P:regulation of proteolysis	Complete proteome|Reference proteome|Proteomics identification|Alternative splicing|ANK repeat|Coiled coil|Cytoplasm|Elongation factor|Protein biosynthesis|Repeat	TF	B0196				0.0949	0.0272	-0.476409							0.352	0.174	0.0923942			0.0949	1.02273					0.352	0.453457	0.738096	0.18277		0.0949			0.352
B0197	A212F	CDS	ABTB2_HUMAN	B3KPV6	ENSG00000166016	25841	Hs.23361		Ankyrin repeat and BTB/POZ domain-containing protein 2	ABTB2	DKFZP586C1619|FLJ38313|FLJ34241|DKFZp686L21216|RP1-53C18.4-001|FLJ77709|FLJ32301		C:cytoplasm|C:nucleoplasm|C:nucleus|C:SCF ubiquitin ligase complex|F:ubiquitin protein ligase binding|P:cellular response to toxic substance|P:proteasome-mediated ubiquitin-dependent protein catabolic process|P:protein ubiquitination involved in ubiquitin-dependent protein catabolic process|P:regulation of proteolysis	Alternative splicing|ANK repeat|Complete proteome|Polymorphism|Reference proteome|Repeat	UK	B0197				0.845	0.72	0.114075	0.0141	0.00196	1.42847	0.0675	0.021	0.833534	0.0378	0.00803	0.321454			0.845	0.0731433	0.0141	1.85078	0.0675	1.1707	0.0378	1.42251	1.12928	0.0742537		0.845	0.0141	0.0675	0.0378
B0198	A3582	CDS	ACACA_HUMAN	B4DIG6	ENSG00000278540|ENSG00000275176	31	Hs.160556	200350|613933	Acetyl-CoA carboxylase 1	ACC1|ACACA|ACAC|ACCA	hCG_30204|FLJ50718|FLJ52591|FLJ50410|FLJ52592|FLJ54634		F:ligase activity|F:acetyl-CoA carboxylase activity|F:ATP binding|F:biotin carboxylase activity|F:metal ion binding|P:fatty acid biosynthetic process|C:actin cytoskeleton|C:cytoplasm|C:cytosol|C:extracellular exosome|C:mitochondrion|C:nucleolus|P:acetyl-CoA metabolic process|P:biotin metabolic process|P:carnitine shuttle|P:cellular response to prostaglandin E stimulus|P:lipid homeostasis|P:long-c…	ATP-binding|Biotin|Ligase|Nucleotide-binding|Complete proteome|Proteomics identification|Reference proteome|3D-structure|Acetylation|Allosteric enzyme|Alternative promoter usage|Cytoplasm|Direct protein sequencing|Fatty acid biosynthesis|Fatty acid metabolism|Lipid biosynthesis|Lipid metabolism|Manganese|Metal-binding|Multifunctional enzyme|Phosphoprotein|Polymorphism	ENZ	B0198				7.56e-05	1.15e-06	0.784356	0.432	0.216	0.329006	0.207	0.0926	0.316181	0.00218	0.000199	0.476979			7.56e-05	4.12148	0.432	0.364516	0.207	0.68403	0.00218	2.66154	1.95789	0.0110181		7.56e-05	0.432	0.207	0.00218
B0199	A3583	CDS	ACACB_HUMAN	Q59GJ9	ENSG00000076555	32	Hs.234898|Hs.676621	601557	Acetyl-CoA carboxylase 2	ACACB|ACC2|ACCB	FLJ60369|FLJ60371		F:acetyl-CoA carboxylase activity|F:ATP binding|P:fatty acid biosynthetic process|F:biotin carboxylase activity|C:cytosol|C:endomembrane system|C:mitochondrial outer membrane|C:mitochondrion|C:nucleus|F:metal ion binding|P:acetyl-CoA metabolic process|P:biotin metabolic process|P:carnitine shuttle|P:energy homeostasis|P:malonyl-CoA biosynthetic process|P:negative regulation of catalytic activity|…	Complete proteome|Proteomics identification|Reference proteome|3D-structure|Allosteric enzyme|Alternative splicing|ATP-binding|Biotin|Fatty acid biosynthesis|Fatty acid metabolism|Ligase|Lipid biosynthesis|Lipid metabolism|Manganese|Membrane|Metal-binding|Mitochondrion|Multifunctional enzyme|Nucleotide-binding|Nucleus|Phosphoprotein|Polymorphism|Transit peptide	ENZ	B0199				0.906	0.822	-0.0401744	0.137	0.041	0.67354	0.771	0.627	0.118305	0.362	0.182	0.104619			0.906	0.0428718	0.137	0.863279	0.771	0.112946	0.362	0.441291	0.365097	0.431423		0.906	0.137	0.771	0.362
B0200	A5652	CDS	ACAD8_HUMAN	Q6ZUS0	ENSG00000151498	27034	Hs.14791	604773|611283	Acyl-CoA dehydrogenase family member 8, mitochondrial precursor	ACAD8|ARC42|IBD	hCG_37259|FLJ90159|FLJ43383|FLJ55016|FLJ78879|FLJ59971|FLJ55244|FLJ59096|FLJ54819		F:acyl-CoA dehydrogenase activity|F:flavin adenine dinucleotide binding|F:oxidoreductase activity, acting on the CH-CH group of donors|C:mitochondrial matrix|C:mitochondrion|F:electron carrier activity|F:fatty-acyl-CoA binding|F:oxidoreductase activity, acting on the CH-CH group of donors, with a flavin as acceptor|P:branched-chain amino acid catabolic process|P:fatty acid beta-oxidation using ac…	FAD|Flavoprotein|Oxidoreductase|3D-structure|Acetylation|Activator|Alternative splicing|Branched-chain amino acid catabolism|Complete proteome|Direct protein sequencing|Disease mutation|Mitochondrion|Reference proteome|Transcription|Transcription regulation|Transit peptide|Proteomics identification	ENZ	B0200				0.403	0.211	0.0905702							0.013	0.00198	0.392852			0.403	0.394695					0.013	1.88606	1.14038	0.0723809		0.403			0.013
B0201	A5653	CDS	ACAD9_HUMAN	Q9UNZ4	ENSG00000177646	28976	Hs.567482	611103|611126	Acyl-CoA dehydrogenase family member 9, mitochondrial precursor	ACAD9	hCG_2022772|FLJ12506|FLJ13950|Y79AA1001048|FLJ59879		F:acyl-CoA dehydrogenase activity|F:flavin adenine dinucleotide binding|F:oxidoreductase activity, acting on the CH-CH group of donors|C:mitochondrion|C:dendrite|C:mitochondrial inner membrane|C:nucleus|F:electron carrier activity|F:fatty-acyl-CoA binding|F:oxidoreductase activity, acting on the CH-CH group of donors, with a flavin as acceptor|P:fatty acid beta-oxidation using acyl-CoA dehydrogen…	FAD|Flavoprotein|Oxidoreductase|Complete proteome|Proteomics identification|Reference proteome|Acetylation|Disease mutation|Mitochondrion|Phosphoprotein|Polymorphism|Transit peptide	ENZ	B0201				0.275	0.12	0.235809							0.371	0.189	0.13678			0.275	0.560667					0.371	0.430626	0.495647	0.319414		0.275			0.371
B0202	A5654	CDS	ACADL_HUMAN	B4DJN8	ENSG00000115361	33	Hs.471277	201475|609576|201460	Acyl-CoA dehydrogenase, long-chain specific, mitochondrial precursor	ACADL	FLJ57502		F:flavin adenine dinucleotide binding|F:oxidoreductase activity, acting on the CH-CH group of donors|C:mitochondrial matrix|C:mitochondrial membrane|C:mitochondrion|F:acyl-CoA dehydrogenase activity|F:electron carrier activity|F:fatty-acyl-CoA binding|F:long-chain-acyl-CoA dehydrogenase activity|F:oxidoreductase activity, acting on the CH-CH group of donors, with a flavin as acceptor|F:palmitoyl-…	Acetylation|Complete proteome|FAD|Fatty acid metabolism|Flavoprotein|Lipid metabolism|Mitochondrion|Oxidoreductase|Phosphoprotein|Polymorphism|Reference proteome|Transit peptide	ENZ	B0202				0.425	0.229	-0.115616	0.57	0.343	0.569412	0.697	0.532	0.327454	0.196	0.0747	0.12565			0.425	0.371611	0.57	0.244125	0.697	0.156767	0.196	0.707744	0.370062	0.426519		0.425	0.57	0.697	0.196
B0203	A5655	CDS	ACADM_HUMAN	B4DVB1	ENSG00000117054	34	Hs.445040	201450|607008	Acyl-CoA dehydrogenase, medium-chain specific, mitochondrial precursor	ACADM|MCAD	hCG_22915|RP4-682C21.1-002|DKFZP686M24262|FLJ53936|FLJ78845|FLJ55794|FLJ50422|FLJ52595|DKFZp686M24262		F:acyl-CoA dehydrogenase activity|F:flavin adenine dinucleotide binding|F:oxidoreductase activity, acting on the CH-CH group of donors|C:mitochondrion|F:fatty-acyl-CoA binding|F:isomerase activity|F:medium-chain-acyl-CoA dehydrogenase activity|P:cardiac muscle cell differentiation|P:carnitine metabolic process, CoA-linked|P:fatty acid beta-oxidation using acyl-CoA dehydrogenase|P:glycogen biosynt…	FAD|Flavoprotein|Oxidoreductase|Complete proteome|Reference proteome|Proteomics identification|3D-structure|Acetylation|Alternative splicing|Direct protein sequencing|Disease mutation|Fatty acid metabolism|Lipid metabolism|Mitochondrion|Phosphoprotein|Polymorphism|Transit peptide	ENZ	B0203	0.409	0.277	0.244	0.0143	0.0021	0.833239	0.18	0.0591	-0.659059	0.0342	0.00899	-0.675556	0.00127	9.74e-05	-1.48361	0.409	0.388277	0.0143	1.84466	0.18	0.744727	0.0342	1.46597	0.00127	2.8962	1.46797	0.0340434	0.409	0.0143	0.18	0.0342	0.00127	0.244
B0204	A5656	CDS	ACADS_HUMAN	D4QEZ8	ENSG00000122971	35	Hs.507076	201470|606885	Acyl-CoA dehydrogenase, short-chain specific, mitochondrial precursor	ACADS	hCG_27359|FLJ51323		F:acyl-CoA dehydrogenase activity|F:flavin adenine dinucleotide binding|C:mitochondrial matrix|C:mitochondrion|C:nucleus|F:butyryl-CoA dehydrogenase activity|F:electron carrier activity|F:fatty-acyl-CoA binding|P:butyrate catabolic process|P:fatty acid beta-oxidation|P:fatty acid beta-oxidation using acyl-CoA dehydrogenase|P:lipid homeostasis|P:protein homotetramerization|P:response to glucocorti…	FAD|Flavoprotein|Oxidoreductase|Complete proteome|Proteomics identification|Reference proteome|3D-structure|Acetylation|Direct protein sequencing|Disease mutation|Fatty acid metabolism|Lipid metabolism|Mitochondrion|Phosphoprotein|Polymorphism|Transit peptide	ENZ	B0204				0.00239	0.000172	0.690577	0.154	0.048	0.874847	0.154	0.0622	0.631069	0.00559	0.00067	0.267329			0.00239	2.6216	0.154	0.812479	0.154	0.812479	0.00559	2.25259	1.62479	0.0237254		0.00239	0.154	0.154	0.00559
B0205	A5657	CDS	ACADV_HUMAN	B3KPX1	ENSG00000072778	37	Hs.437178	201475|609575	Acyl-CoA dehydrogenase, very-long-chain specific, mitochondrial precursor	ACADVL|VLCAD	hCG_42007|FLJ56425|FLJ58866|FLJ55801|FLJ31521|FLJ32394		F:acyl-CoA dehydrogenase activity|F:flavin adenine dinucleotide binding|F:oxidoreductase activity, acting on the CH-CH group of donors|C:cytoplasm|C:mitochondrial inner membrane|C:mitochondrial matrix|C:mitochondrial nucleoid|C:mitochondrion|C:nucleolus|C:nucleus|F:electron carrier activity|F:fatty-acyl-CoA binding|F:long-chain-acyl-CoA dehydrogenase activity|F:oxidoreductase activity, acting on …	FAD|Flavoprotein|Oxidoreductase|Complete proteome|Proteomics identification|Reference proteome|3D-structure|Acetylation|Alternative splicing|Cardiomyopathy|Disease mutation|Fatty acid metabolism|Isopeptide bond|Lipid metabolism|Membrane|Mitochondrion|Mitochondrion inner membrane|Phosphoprotein|Polymorphism|S-nitrosylation|Transit peptide|Ubl conjugation	ENZ	B0205				0.123	0.0391	-0.607536	0.0688	0.0158	0.683049	0.124	0.0465	0.454689	0.00144	0.000116	1.02409			0.123	0.910095	0.0688	1.16241	0.124	0.906578	0.00144	2.84164	1.45518	0.0350606		0.123	0.0688	0.124	0.00144
B0206	A213F	CDS	ACAP1_HUMAN	I3L2Z4	ENSG00000072818	9744	Hs.337242	607763	Centaurin beta 1	ACAP1|CENTB1	KIAA0050		C:membrane|C:recycling endosome membrane|F:GTPase activator activity|F:metal ion binding|P:protein transport	Complete proteome|Proteomics identification|Reference proteome|3D-structure|ANK repeat|Endosome|GTPase activation|Membrane|Metal-binding|Nitration|Phosphoprotein|Polymorphism|Protein transport|Repeat|Transport|Zinc|Zinc-finger	TP	B0206	2.03e-16	2.65e-19	-2.26	0.97	0.941	-0.0289663	0.247	0.0928	-0.816502	0.705	0.543	-0.197776	0.843	0.72	-0.051513	2.03e-16	15.6925	0.97	0.0132283	0.247	0.607303	0.705	0.151811	0.843	0.0741724	3.3078	0.000492262	2.03e-16	0.97	0.247	0.705	0.843	-2.26
B0207	A2396	CDS	ACAP2_HUMAN	C9J8L1	ENSG00000114331	23527	Hs.593373	607766	ARF-GAP with coiled-coil, ANK repeat and PH domain-containing protein 2	ACAP2|CENTB2	KIAA0041		F:GTPase activator activity|C:endosome membrane|C:membrane|F:metal ion binding|P:cellular response to nerve growth factor stimulus|P:protein localization to endosome	Complete proteome|Proteomics identification|Reference proteome|Coiled coil|ANK repeat|Endosome|GTPase activation|Membrane|Metal-binding|Phosphoprotein|Repeat|Zinc|Zinc-finger	TF	B0207	0.0256	0.0084	-0.571	0.0293	0.00554	-0.847091	0.000213	9.44e-06	-1.53159	0.000149	1.19e-05	-1.18602	0.000244	1.08e-05	-1.4599	0.0256	1.59176	0.0293	1.53313	0.000213	3.67162	0.000149	3.82681	0.000244	3.61261	2.84719	0.00142172	0.0256	0.0293	0.000213	0.000149	0.000244	-0.571
B0208	A2399	CDS	ACAP3_HUMAN	Q8N9S2	ENSG00000131584	116983	Hs.535257		ARF-GAP with coiled-coil, ANK repeat and PH domain containing protein 3	ACAP3|CENTB5	KIAA1716|FLJ36635|RP5-902P8.11-002		F:GTPase activator activity|F:metal ion binding	ANK repeat|Alternative splicing|Complete proteome|GTPase activation|Metal-binding|Reference proteome|Repeat|Zinc|Zinc-finger	TF	B0208	0.0588	0.0232	0.257	0.0517	0.0119	0.33956							0.135	0.0438	0.16098	0.0588	1.23062	0.0517	1.28651					0.135	0.869666	1.12893	0.0743134	0.0588	0.0517			0.135	0.257
B0209	A788B	CDS	ACATN_HUMAN	O00400	ENSG00000169359	9197	Hs.478031	603690|612539|614482	Acetyl-coenzyme A transporter 1	SLC33A1|ACATN|AT1	hCG_2022174		C:endoplasmic reticulum membrane|C:Golgi membrane|C:integral component of plasma membrane|C:membrane|F:acetyl-CoA transporter activity|F:solute:proton symporter activity|P:BMP signaling pathway|P:SMAD protein signal transduction|P:transmembrane transport|P:transport|C:integral component of membrane	Cataract|Complete proteome|Deafness|Disease mutation|Endoplasmic reticulum|Glycoprotein|Hereditary spastic paraplegia|Membrane|Neurodegeneration|Phosphoprotein|Polymorphism|Reference proteome|Transmembrane|Transmembrane helix|Transport|Proteomics identification	TP	B0209	0.42	0.287	0.153	0.362	0.18	0.206796	0.0332	0.00605	-0.517406	9.95e-06	4.76e-07	-1.00106	0.172	0.0617	-0.138134	0.42	0.376751	0.362	0.441291	0.0332	1.47886	9.95e-06	5.00218	0.172	0.764472	1.61271	0.0243944	0.42	0.362	0.0332	9.95e-06	0.172	0.153
B0210	A757C	CDS	ACBD4_HUMAN	B7ZAP4	ENSG00000181513	79777	Hs.110298		Acyl-CoA-binding domain-containing protein 4	ACBD4	HMFT0700|hCG_28074|FLJ90623|FLJ13322|FLJ50016|FLJ79258		F:fatty-acyl-CoA binding|C:integral component of membrane|F:lipid binding	Membrane|Transmembrane|Transmembrane helix|3D-structure|Alternative splicing|Complete proteome|Lipid-binding|Phosphoprotein|Polymorphism|Reference proteome|Proteomics identification	UK	B0210				0.00187	0.000121	-0.649489							0.355	0.177	0.116776			0.00187	2.72816					0.355	0.449772	1.58897	0.0257653		0.00187			0.355
B0211	A789B	CDS	ACBD5_HUMAN	B7Z9D0	ENSG00000107897	91452	Hs.530597	616618	Acyl-coenzyme A binding domain containing 5	ACBD5	hCG_25243|KIAA1996|RP11-85G18.5-006|DKFZP434A2417|FLJ55488|FLJ57097|FLJ53837		C:integral component of membrane|F:fatty-acyl-CoA binding|P:pexophagy|C:intracellular membrane-bounded organelle|C:nucleoplasm|C:nucleus|F:lipid binding|P:transport|C:membrane|C:peroxisomal membrane|C:peroxisome	Membrane|Transmembrane|Transmembrane helix|Complete proteome|Proteomics identification|Reference proteome|Lipid-binding|Transport|3D-structure|Acetylation|Alternative splicing|Autophagy|Coiled coil|Peroxisome|Phosphoprotein|Polymorphism	TP	B0211				0.329	0.156	0.101863							0.0345	0.00714	0.262776			0.329	0.482804					0.0345	1.46218	0.972493	0.106539		0.329			0.0345
B0212	A214F	CDS	ACBD6_HUMAN	B2RAA8	ENSG00000230124	84320	Hs.200051	616352	Acyl-CoA-binding domain-containing protein 6	ACBD6	hCG_24482|MGC2404|FLJ94802		F:fatty-acyl-CoA binding|C:cytoplasm|F:lipid binding	ANK repeat|3D-structure|Complete proteome|Cytoplasm|Lipid-binding|Phosphoprotein|Reference proteome|Repeat	UK	B0212				0.00169	0.000105	0.809786							0.376	0.193	0.3033			0.00169	2.77211					0.376	0.424812	1.59846	0.0252079		0.00169			0.376
B0214	A3593	CDS	ACBG1_HUMAN	B7Z210	ENSG00000103740	23205	Hs.655760	614362	Very long-chain acyl-CoA synthetase, lipidosin	ACSBG1|BGM|LPD|BG1	KIAA0631|FLJ50128|FLJ30320|FLJ59520|FLJ50846		F:catalytic activity|P:metabolic process|C:cytoplasm|C:cytoplasmic, membrane-bounded vesicle|C:cytosol|C:endoplasmic reticulum|F:ATP binding|F:long-chain fatty acid-CoA ligase activity|F:very long-chain fatty acid-CoA ligase activity|P:long-chain fatty acid metabolic process|P:long-chain fatty-acyl-CoA biosynthetic process|P:myelination|P:ovarian follicle atresia|P:response to glucocorticoid|P:ve…	Complete proteome|Proteomics identification|Reference proteome|ATP-binding|Cytoplasm|Cytoplasmic vesicle|Endoplasmic reticulum|Fatty acid metabolism|Ligase|Lipid metabolism|Microsome|Nucleotide-binding|Phosphoprotein|Polymorphism	ENZ	B0214				0.812	0.671	0.125283	0.223	0.0804	-0.847152	0.409	0.236	-0.45037	0.0213	0.00378	0.279655			0.812	0.090444	0.223	0.651695	0.409	0.388277	0.0213	1.67162	0.700509	0.199292		0.812	0.223	0.409	0.0213
B0215	A5658	CDS	ACBG2_HUMAN	B4DYU1	ENSG00000130377	81616	Hs.465720	614363	Long-chian-fatty-acid--CoA ligase ACSBG2	ACSBG2|BGR|UNQ2443	UNQ2443/PRO5005|FLJ32850|DKFZP434K1635|FLJ58343	PRTD-NY3	F:catalytic activity|P:metabolic process|C:cytoplasm|C:cytosol|C:membrane|C:mitochondrion|F:acyl-CoA hydrolase activity|F:ATP binding|F:long-chain fatty acid-CoA ligase activity|F:very long-chain fatty acid-CoA ligase activity|P:cell differentiation|P:fatty acid metabolic process|P:long-chain fatty-acyl-CoA biosynthetic process|P:multicellular organism development|P:spermatogenesis|C:integral com…	Complete proteome|Proteomics identification|Reference proteome|Alternative splicing|ATP-binding|Cytoplasm|Developmental protein|Differentiation|Fatty acid metabolism|Ligase|Lipid metabolism|Membrane|Nucleotide-binding|Polymorphism|Spermatogenesis|Transmembrane|Transmembrane helix	ENZ	B0215	2.47e-11	7.25e-14	-1.56	0.822	0.685	-0.0316769							0.219	0.0875	0.133356	2.47e-11	10.6073	0.822	0.0851282					0.219	0.659556	3.784	0.000164439	2.47e-11	0.822			0.219	-1.56
B0216	A790B	CDS	ACBP_HUMAN	B8ZWD9	ENSG00000155368	1622	Hs.78888	125950	Acyl-CoA-binding protein	DBI	hCG_17322		F:fatty-acyl-CoA binding|C:endoplasmic reticulum|C:extracellular exosome|C:Golgi apparatus|C:perinuclear endoplasmic reticulum|F:benzodiazepine receptor binding|F:lipid binding|F:long-chain fatty acyl-CoA binding|F:protein dimerization activity|P:phosphatidylcholine acyl-chain remodeling|P:transport	Selenium|Selenocysteine|Receptor|Complete proteome|Proteomics identification|Reference proteome|3D-structure|Acetylation|Alternative promoter usage|Alternative splicing|Direct protein sequencing|Endoplasmic reticulum|Golgi apparatus|Lipid-binding|Phosphoprotein|Polymorphism|Transport	TP	B0216				0.834	0.702	0.121831	0.00881	0.00109	-1.07996	0.326	0.172	-0.424162	0.0016	0.000133	1.02311			0.834	0.0788339	0.00881	2.05502	0.326	0.486782	0.0016	2.79588	1.35413	0.0442456		0.834	0.00881	0.326	0.0016
B0217	A215F	CDS	ACD_HUMAN	B4DVI0	ENSG00000102977	65057	Hs.78019	609377|616553	Adrenocortical dysplasia protein homolog	ACD|PIP1|PTOP|TINT1|TPP1	FLJ13664|24432|FLJ56639		C:telosome|P:telomere capping|C:cytoplasm|C:nuclear chromosome, telomeric region|C:nuclear telomere cap complex|C:nucleoplasm|C:nucleus|F:DNA polymerase binding|F:macromolecular complex binding|F:telomeric DNA binding|P:embryonic limb morphogenesis|P:establishment of protein localization to telomere|P:intracellular protein transport|P:negative regulation of telomere maintenance via telomerase|P:p…	3D-structure|Alternative splicing|Chromosome|Complete proteome|Disease mutation|DNA-binding|Dyskeratosis congenita|Nucleus|Phosphoprotein|Polymorphism|Reference proteome|Telomere|Proteomics identification	TF	B0217				0.253	0.107	0.25824	0.0212	0.00333	0.490643	0.0239	0.00565	0.35568	0.566	0.365	0.217945			0.253	0.596879	0.0212	1.67366	0.0239	1.6216	0.566	0.247184	1.03483	0.0922928		0.253	0.0212	0.0239	0.566
B0218	A5659	CDS	ACD10_HUMAN	Q6JQN1	ENSG00000111271	80724	Hs.331141	611181	Acyl-CoA dehydrohenase family member 10	ACAD10	hCG_2016298|FLJ40106|FLJ35037|MGC5601		C:mitochondrial matrix|C:mitochondrion|F:acyl-CoA dehydrogenase activity|F:electron carrier activity|F:fatty-acyl-CoA binding|F:flavin adenine dinucleotide binding|F:hydrolase activity|F:oxidoreductase activity, acting on the CH-CH group of donors, with a flavin as acceptor|P:fatty acid beta-oxidation|P:fatty acid beta-oxidation using acyl-CoA dehydrogenase|P:lipid homeostasis|F:oxidoreductase ac…	Acetylation|Alternative splicing|Complete proteome|FAD|Flavoprotein|Oxidoreductase|Polymorphism|Reference proteome|Proteomics identification	ENZ	B0218				0.0126	0.00175	0.310683							0.0708	0.0185	0.185614			0.0126	1.89963					0.0708	1.14997	1.5248	0.0298677		0.0126			0.0708
B0219	A5660	CDS	ACD11_HUMAN	Q08AE9	ENSG00000240303	84129	Hs.441378	614288	Acyl-CoA dehydrogenase family member 11	ACAD11	FLJ12592|NT2RM4001316|FLJ59005		F:acyl-CoA dehydrogenase activity|F:flavin adenine dinucleotide binding|C:mitochondrial inner membrane|C:mitochondrial membrane|C:nucleus|C:peroxisome|F:electron carrier activity|F:fatty-acyl-CoA binding|F:long-chain-acyl-CoA dehydrogenase activity|F:medium-chain-acyl-CoA dehydrogenase activity|F:oxidoreductase activity, acting on the CH-CH group of donors, with a flavin as acceptor|F:very-long-c…	FAD|Flavoprotein|Oxidoreductase|Complete proteome|Proteomics identification|Reference proteome|3D-structure|Acetylation|Alternative splicing|Mitochondrion|Peroxisome|Phosphoprotein|Polymorphism	ENZ	B0219				0.296	0.133	-0.212695							0.741	0.574	0.121179			0.296	0.528708					0.741	0.130182	0.329445	0.468333		0.296			0.741
B0220	A5661	CDS	ACDSB_HUMAN	P45954	ENSG00000196177	36	Hs.81934	600301|610006	Acyl-CoA dehydrogenase, short/branched chain specific, mitochondrial precursor	ACADSB	RP11-162A23.1-001|hCG_1781685|RP11-162A23.1-002|FLJ57418		C:extracellular exosome|C:mitochondrial matrix|C:mitochondrion|F:acyl-CoA dehydrogenase activity|F:electron carrier activity|F:fatty-acyl-CoA binding|F:flavin adenine dinucleotide binding|F:oxidoreductase activity, acting on the CH-CH group of donors, with a flavin as acceptor|P:branched-chain amino acid catabolic process|P:fatty acid beta-oxidation using acyl-CoA dehydrogenase|P:fatty acid metab…	3D-structure|Acetylation|Alternative splicing|Complete proteome|Disease mutation|FAD|Fatty acid metabolism|Flavoprotein|Lipid metabolism|Mitochondrion|Oxidoreductase|Phosphoprotein|Polymorphism|Reference proteome|Transit peptide	ENZ	B0220				0.0199	0.00325	0.569155	0.735	0.532	-0.130316	0.929	0.868	-0.026229	0.0442	0.00992	-0.205778			0.0199	1.70115	0.735	0.133713	0.929	0.0319843	0.0442	1.35458	0.805355	0.156547		0.0199	0.735	0.929	0.0442
B0221	A1805	CDS	ACE_HUMAN	D3DU13	ENSG00000264813|ENSG00000159640	1636	Hs.298469	106180|267430|601367|612624|614519	Angiotensin-converting enzyme, somatic isoform precursor	ACE|DCP|DCP1	hCG_41821|FLJ53482|FLJ61451|FLJ58944|FLJ60635		C:integral component of membrane|F:carboxypeptidase activity|F:metal ion binding|F:metallopeptidase activity|F:peptidyl-dipeptidase activity|C:membrane|C:endosome|C:external side of plasma membrane|C:extracellular exosome|C:extracellular region|C:extracellular space|C:lysosome|C:plasma membrane|F:actin binding|F:bradykinin receptor binding|F:chloride ion binding|F:drug binding|F:endopeptidase act…	Carboxypeptidase|Glycoprotein|Hydrolase|Membrane|Metal-binding|Metalloprotease|Protease|Transmembrane|Transmembrane helix|Zinc|Signal|Complete proteome|Reference proteome|Proteomics identification|3D-structure|Alternative splicing|Cell membrane|Cytoplasm|Direct protein sequencing|Disulfide bond|Phosphoprotein|Polymorphism|Repeat|Secreted	ENZ	B0221				0.809	0.665	0.0476103	0.0634	0.0141	0.923822	0.0038	0.000581	0.987634	0.066	0.0169	0.461702			0.809	0.0920515	0.0634	1.19791	0.0038	2.42022	0.066	1.18046	1.22266	0.0598882		0.809	0.0634	0.0038	0.066
B0222	A5662	CDS	ACE2_HUMAN	B2RCJ5	ENSG00000130234	59272	Hs.178098	300335	Angiotensin-converting enzyme 2 precursor	ACE2|UNQ868	UNQ868/PRO1885|hCG_15744|DKFZP434A014|FLJ96113		C:integral component of membrane|F:carboxypeptidase activity|F:metal ion binding|F:metallopeptidase activity|F:peptidyl-dipeptidase activity|C:cell surface|C:cytoplasm|C:extracellular exosome|C:extracellular region|C:extracellular space|C:membrane raft|C:plasma membrane|F:endopeptidase activity|F:glycoprotein binding|F:metallocarboxypeptidase activity|F:virus receptor activity|F:zinc ion binding|…	Carboxypeptidase|Glycoprotein|Hydrolase|Membrane|Metal-binding|Metalloprotease|Protease|Signal|Transmembrane|Transmembrane helix|Zinc|3D-structure|Alternative splicing|Cell membrane|Chloride|Complete proteome|Cytoplasm|Direct protein sequencing|Disulfide bond|Host cell receptor for virus entry|Host-virus interaction|Polymorphism|Receptor|Reference proteome|Secreted	ENZ	B0222				0.811	0.668	0.150009							0.633	0.438	-0.0641203			0.811	0.0909791					0.633	0.198596	0.144788	0.716494		0.811			0.633
B0223	A216F	CDS	ACER1_HUMAN	Q8TDN7	ENSG00000167769	125981	Hs.352609	613491	Alkaline ceramidase 1	ACER1|ASAH3			C:endoplasmic reticulum|C:endoplasmic reticulum membrane|C:integral component of membrane|F:ceramidase activity|F:dihydroceramidase activity|P:cell differentiation|P:cellular response to calcium ion|P:ceramide catabolic process|P:epidermis development|P:keratinocyte differentiation|P:regulation of lipid metabolic process|P:response to alkaline pH|P:sphingolipid biosynthetic process|P:sphingolipid…	Complete proteome|Endoplasmic reticulum|Hydrolase|Lipid metabolism|Membrane|Reference proteome|Transmembrane|Transmembrane helix	ENZ	B0223				0.348	0.169	-0.0864164							0.809	0.669	0.0301742			0.348	0.458421					0.809	0.0920515	0.275236	0.530596		0.348			0.809
B0224	A217F	CDS	ACER2_HUMAN	B3KVV5	ENSG00000177076	340485	Hs.41379	613492	Alkaline ceramidase 2	ACER2|ASAH3L	PP11646|FLJ41587		C:integral component of membrane|F:hydrolase activity, acting on carbon-nitrogen (but not peptide) bonds, in linear amides|P:ceramide metabolic process|C:Golgi apparatus|C:Golgi membrane|C:integral component of Golgi membrane|F:ceramidase activity|F:dihydroceramidase activity|P:activation of cysteine-type endopeptidase activity involved in apoptotic process|P:cellular response to drug|P:negative …	Membrane|Transmembrane|Transmembrane helix|Alternative splicing|Complete proteome|Glycoprotein|Golgi apparatus|Hydrolase|Lipid metabolism|Polymorphism|Reference proteome	ENZ	B0224	0.763	0.66	-0.0849													0.763	0.117475									0.117475	0.763	0.763					-0.0849
B0225	A218F	CDS	ACER3_HUMAN	B7Z2Z6	ENSG00000078124	55331	Hs.23862|Hs.720248		Alkaline ceramidase 3	PHCA|ACER3|APHC	hCG_41872|FLJ50957|FLJ57307|FLJ51673|FLJ57303|FLJ79019		C:integral component of membrane|F:hydrolase activity, acting on carbon-nitrogen (but not peptide) bonds, in linear amides|P:ceramide metabolic process|C:endoplasmic reticulum membrane|C:integral component of endoplasmic reticulum membrane|C:integral component of Golgi membrane|F:phytoceramidase activity|P:phytosphingosine biosynthetic process|P:positive regulation of cell proliferation|P:sphingo…	Membrane|Transmembrane|Transmembrane helix|Complete proteome|Proteomics identification|Reference proteome|Alternative splicing|Endoplasmic reticulum|Glycoprotein|Golgi apparatus|Hydrolase	ENZ	B0225				0.000137	2.71e-06	0.879015							0.135	0.044	0.335277			0.000137	3.86328					0.135	0.869666	2.36647	0.00430058		0.000137			0.135
B0226	A1554	CDS	ACES_HUMAN	D6W5X8	ENSG00000087085	43	Hs.154495	100740|112100	Acetylcholinesterase precursor	ACHE|ARACHE	hCG_19216		F:cholinesterase activity|C:integral component of membrane|C:anchored component of membrane|C:basal lamina|C:cell junction|C:cell surface|C:extracellular region|C:extracellular space|C:Golgi apparatus|C:membrane|C:neuromuscular junction|C:nucleus|C:perinuclear region of cytoplasm|C:plasma membrane|C:synapse|C:synaptic cleft|F:acetylcholine binding|F:acetylcholinesterase activity|F:beta-amyloid bi…	Hydrolase|Signal|Complete proteome|Proteomics identification|Reference proteome|Membrane|Transmembrane|Transmembrane helix|3D-structure|Alternative splicing|Blood group antigen|Cell junction|Cell membrane|Direct protein sequencing|Disulfide bond|Glycoprotein|GPI-anchor|Lipoprotein|Neurotransmitter degradation|Nucleus|Polymorphism|Secreted|Serine esterase|Synapse	ENZ	B0226				0.628	0.424	-0.131737	8.78e-09	3.55e-11	2.7196	0.173	0.0719	0.303189	0.104	0.0308	0.168044			0.628	0.20204	8.78e-09	8.05651	0.173	0.761954	0.104	0.982967	2.50087	0.00315597		0.628	8.78e-09	0.173	0.104
B0227	A0622	CDS	ACH10_HUMAN	C4IXS7	ENSG00000129749	57053	Hs.732806	606372	Neuronal acetylcholine receptor protein, alpha-10 chain precursor	CHRNA10|NACHRA10			C:cell junction|C:integral component of membrane|C:postsynaptic membrane|F:acetylcholine-activated cation-selective channel activity|F:extracellular ligand-gated ion channel activity|C:acetylcholine-gated channel complex|C:axon|C:membrane|C:perikaryon|F:acetylcholine binding|F:calcium channel activity|F:receptor binding|P:chemical synaptic transmission, postsynaptic|P:detection of mechanical stim…	Cell junction|Cell membrane|Disulfide bond|Ion channel|Ion transport|Ligand-gated ion channel|Membrane|Postsynaptic cell membrane|Receptor|Synapse|Transmembrane|Transmembrane helix|Transport|Complete proteome|Reference proteome|Signal|Calcium|Calcium channel|Calcium transport|Glycoprotein|Polymorphism	CNL	B0227				0.88	0.777	-0.0489791							0.744	0.579	0.0436075			0.88	0.0555173					0.744	0.128427	0.0919722	0.809148		0.88			0.744
B0228	A4411	CDS	ACHA_HUMAN	A9X444	ENSG00000138435	1134	Hs.434479	100690|253290|254200|601462|608930	Acetylcholine receptor protein, alpha chain precursor	CHRNA1|ACHRA|CHNRA	hCG_1811440		C:integral component of membrane|F:extracellular ligand-gated ion channel activity|C:cell junction|C:plasma membrane|C:postsynaptic membrane|F:acetylcholine-activated cation-selective channel activity|C:acetylcholine-gated channel complex|C:cell surface|C:neuromuscular junction|F:acetylcholine binding|F:acetylcholine receptor activity|F:ion channel activity|F:ligand-gated ion channel activity|P:m…	Receptor|Cell junction|Cell membrane|Disulfide bond|Ion channel|Ion transport|Ligand-gated ion channel|Membrane|Postsynaptic cell membrane|Signal|Synapse|Transmembrane|Transmembrane helix|Transport|Complete proteome|Reference proteome|3D-structure|Alternative splicing|Congenital myasthenic syndrome|Direct protein sequencing|Disease mutation|Glycoprotein	CNL	B0228				0.121	0.0382	0.517886	0.276	0.109	0.966261	0.543	0.357	-0.349043	0.0791	0.0214	-0.194809			0.121	0.917215	0.276	0.559091	0.543	0.2652	0.0791	1.10182	0.710832	0.194611		0.121	0.276	0.543	0.0791
B0229	A219F	CDS	ACHA2_HUMAN	Q15822	ENSG00000120903	1135	Hs.57718	118502|610353	Neuronal acetylcholine receptor protein, alpha-2 chain precursor	CHRNA2	FLJ51876		C:acetylcholine-gated channel complex|C:cell junction|C:integral component of membrane|C:plasma membrane|C:postsynaptic membrane|F:acetylcholine binding|F:acetylcholine receptor activity|F:acetylcholine-activated cation-selective channel activity|F:drug binding|F:ligand-gated ion channel activity|P:ion transport|P:neuromuscular synaptic transmission|P:protein heterooligomerization|P:response to n…	Alternative splicing|Cell junction|Cell membrane|Complete proteome|Disease mutation|Disulfide bond|Epilepsy|Glycoprotein|Ion channel|Ion transport|Ligand-gated ion channel|Membrane|Polymorphism|Postsynaptic cell membrane|Receptor|Reference proteome|Signal|Synapse|Transmembrane|Transmembrane helix|Transport	CNL	B0229				0.0959	0.0276	-0.139806	0.228	0.0829	-0.462579	0.528	0.343	0.187493	0.575	0.375	0.0784461			0.0959	1.01818	0.228	0.642065	0.528	0.277366	0.575	0.240332	0.544486	0.285439		0.0959	0.228	0.528	0.575
B0230	A220F	CDS	ACHA3_HUMAN	B4DP53	ENSG00000080644	1136	Hs.89605	118503|612052	Neuronal acetylcholine receptor protein, alpha-3 chain precursor	CHRNA3|NACHRA3	hCG_1731644|FLJ57492		C:integral component of membrane|P:ion transport|C:cell junction|C:postsynaptic membrane|F:acetylcholine-activated cation-selective channel activity|C:acetylcholine-gated channel complex|C:dendrite|C:neuronal cell body|C:plasma membrane|C:postsynaptic density|F:acetylcholine binding|F:acetylcholine receptor activity|F:drug binding|F:ligand-gated ion channel activity|P:activation of transmembrane …	Membrane|Receptor|Signal|Transmembrane|Transmembrane helix|Cell junction|Cell membrane|Disulfide bond|Ion channel|Ion transport|Ligand-gated ion channel|Postsynaptic cell membrane|Synapse|Transport|Complete proteome|Reference proteome|3D-structure|Alternative splicing|Glycoprotein|Phosphoprotein|Polymorphism	CNL	B0230				0.00105	5.2e-05	-1.80245	0.862	0.725	0.137675	0.624	0.444	-0.226657	0.161	0.0562	0.12395			0.00105	2.97881	0.862	0.0644927	0.624	0.204815	0.161	0.793174	1.01032	0.097651		0.00105	0.862	0.624	0.161
B0231	A0914	CDS	ACHA4_HUMAN	Q5RLM1	ENSG00000101204	1137	Hs.10734	118504|600513	Neuronal acetylcholine receptor protein, alpha-4 chain precursor	CHRNA4|NACRA4			C:integral component of membrane|F:extracellular ligand-gated ion channel activity|C:postsynaptic membrane|F:acetylcholine-activated cation-selective channel activity|C:acetylcholine-gated channel complex|C:cell junction|C:dendrite|C:external side of plasma membrane|C:membrane|C:neuronal cell body|C:plasma membrane|F:acetylcholine binding|F:acetylcholine receptor activity|F:ligand-gated ion chann…	Receptor|Membrane|Transmembrane|Transmembrane helix|Ion channel|Ion transport|Signal|Transport|Complete proteome|Reference proteome|3D-structure|Alternative splicing|Cell junction|Cell membrane|Disease mutation|Disulfide bond|Epilepsy|Glycoprotein|Ligand-gated ion channel|Lipoprotein|Palmitate|Phosphoprotein|Polymorphism|Postsynaptic cell membrane|Synapse	CNL	B0231				0.594	0.388	-0.093353	0.472	0.25	-0.46497	0.68	0.511	-0.206279	0.564	0.363	-0.0600868			0.594	0.226214	0.472	0.326058	0.68	0.167491	0.564	0.248721	0.242121	0.572637		0.594	0.472	0.68	0.564
B0232	A221F	CDS	ACHA5_HUMAN	Q6EWN4	ENSG00000169684	1138	Hs.1614|Hs.719767	118505|612052	Neuronal acetylcholine receptor protein, alpha-5 chain precursor	CHRNA5|NACHRA5	hCG_95858		C:integral component of membrane|P:ion transport|C:postsynaptic membrane|F:acetylcholine-activated cation-selective channel activity|C:acetylcholine-gated channel complex|C:cell junction|C:dendrite|C:neuronal cell body|C:plasma membrane|F:acetylcholine binding|F:acetylcholine receptor activity|F:ligand-gated ion channel activity|P:behavioral response to nicotine|P:neuromuscular synaptic transmiss…	Membrane|Receptor|Transmembrane|Transmembrane helix|Complete proteome|Reference proteome|Ion channel|Ion transport|Proteomics identification|Transport|Signal|Cell junction|Cell membrane|Disulfide bond|Glycoprotein|Ligand-gated ion channel|Polymorphism|Postsynaptic cell membrane|Synapse	CNL	B0232				0.00605	0.000632	1.34942	0.548	0.321	-0.557791	0.164	0.0673	-0.824947	0.975	0.953	-0.00419769			0.00605	2.21824	0.548	0.261219	0.164	0.785156	0.975	0.0109954	0.818904	0.151739		0.00605	0.548	0.164	0.975
B0233	A222F	CDS	ACHA6_HUMAN	Q15825	ENSG00000147434	8973	Hs.103128	606888	Neuronal acetylcholine receptor protein, alpha-6 chain precursor	CHRNA6	FLJ51722		C:acetylcholine-gated channel complex|C:cell junction|C:plasma membrane|C:postsynaptic membrane|F:acetylcholine receptor activity|F:acetylcholine-activated cation-selective channel activity|F:ligand-gated ion channel activity|P:membrane depolarization|P:neuromuscular synaptic transmission|P:regulation of dopamine secretion|P:response to nicotine|P:signal transduction|P:synaptic transmission|P:syn…	Alternative splicing|Cell junction|Cell membrane|Complete proteome|Disulfide bond|Glycoprotein|Ion channel|Ion transport|Ligand-gated ion channel|Membrane|Polymorphism|Postsynaptic cell membrane|Receptor|Reference proteome|Signal|Synapse|Transmembrane|Transmembrane helix|Transport	CNL	B0233				0.485	0.28	0.335276	0.177	0.058	-0.800108	0.935	0.881	-0.047874	0.238	0.0984	-0.135002			0.485	0.314258	0.177	0.752027	0.935	0.0291884	0.238	0.623423	0.429724	0.371771		0.485	0.177	0.935	0.238
B0234	A554E	CDS	ACHA7_HUMAN	B1N7F6	ENSG00000175344|ENSG00000274542|ENSG00000282088	1139|89832	Hs.511772|Hs.713151|Hs.510853	118511	Neuronal acetylcholine receptor protein, alpha-7 chain precursor	CHRNA7-2|CHRNA7|NACHRA7	FLJ61682		C:integral component of membrane|C:postsynaptic membrane|F:acetylcholine-activated cation-selective channel activity|F:extracellular ligand-gated ion channel activity|C:cell junction|C:acetylcholine-gated channel complex|C:plasma membrane|F:acetylcholine binding|F:acetylcholine receptor activity|F:acetylcholine-gated cation channel activity|F:beta-amyloid binding|F:chloride channel regulator acti…	Receptor|Membrane|Transmembrane|Transmembrane helix|Signal|Ion channel|Ion transport|Transport|Cell junction|Cell membrane|Disulfide bond|Ligand-gated ion channel|Postsynaptic cell membrane|Synapse|Complete proteome|Reference proteome|3D-structure|Alternative splicing|Glycoprotein	CNL	B0234				0.618	0.414	-0.167705	0.0324	0.00582	1.8303	0.000263	2.33e-05	2.4009	0.0119	0.00177	-0.572512			0.618	0.209012	0.0324	1.48945	0.000263	3.58004	0.0119	1.92445	1.80074	0.0158219		0.618	0.0324	0.000263	0.0119
B0235	A255J	CDS	ACHA9_HUMAN	Q9UGM1	ENSG00000174343	55584	Hs.272278	605116	Neuronal acetylcholine receptor subunit alpha-9 precursor	CHRNA9|NACHRA9			C:acetylcholine-gated channel complex|C:cell junction|C:integral component of plasma membrane|C:plasma membrane|C:postsynaptic membrane|F:acetylcholine binding|F:acetylcholine-activated cation-selective channel activity|F:acetylcholine-gated cation channel activity|F:calcium channel activity|F:ligand-gated ion channel activity|P:detection of mechanical stimulus involved in sensory perception of s…	3D-structure|Calcium|Calcium channel|Calcium transport|Cell junction|Cell membrane|Complete proteome|Disulfide bond|Glycoprotein|Ion channel|Ion transport|Ligand-gated ion channel|Membrane|Polymorphism|Postsynaptic cell membrane|Receptor|Reference proteome|Signal|Synapse|Transmembrane|Transmembrane helix|Transport	CNL	B0235				0.221	0.0883	0.301103							0.445	0.25	0.0977035			0.221	0.655608					0.445	0.35164	0.503624	0.3136		0.221			0.445
B0236	A223F	CDS	ACHB_HUMAN	B7Z2M6	ENSG00000170175	1140	Hs.330386	100710|616313|616314|601462|608931	Acetylcholine receptor protein, beta chain precursor	CHRNB1|ACHRB|CHRNB	FLJ52354|FLJ57107		C:integral component of membrane|F:extracellular ligand-gated ion channel activity|C:cell junction|C:postsynaptic membrane|F:acetylcholine-activated cation-selective channel activity|P:ion transport|C:acetylcholine-gated channel complex|C:integral component of plasma membrane|C:synapse|F:acetylcholine binding|F:channel activity|F:ligand-gated ion channel activity|P:behavioral response to nicotine…	Membrane|Receptor|Transmembrane|Transmembrane helix|Cell junction|Cell membrane|Complete proteome|Disulfide bond|Ion channel|Ion transport|Ligand-gated ion channel|Postsynaptic cell membrane|Reference proteome|Synapse|Transport|Signal|Alternative splicing|Congenital myasthenic syndrome|Disease mutation|Glycoprotein|Phosphoprotein|Polymorphism	CNL	B0236				0.68	0.489	-0.209099	0.649	0.426	0.210481	0.887	0.8	0.050755	0.027	0.00517	0.26482			0.68	0.167491	0.649	0.187755	0.887	0.0520764	0.027	1.56864	0.49399	0.320634		0.68	0.649	0.887	0.027
B0237	A4412	CDS	ACHB2_HUMAN	P17787	ENSG00000160716	1141	Hs.2306	118507|605375	Neuronal acetylcholine receptor protein, beta-2 chain precursor	CHRNB2	hCG_18732|RP11-61L14.4-001		C:acetylcholine-gated channel complex|C:cell junction|C:external side of plasma membrane|C:integral component of membrane|C:plasma membrane|C:postsynaptic membrane|F:acetylcholine binding|F:acetylcholine receptor activity|F:acetylcholine-activated cation-selective channel activity|F:drug binding|F:ligand-gated ion channel activity|P:action potential|P:associative learning|P:B cell activation|P:be…	3D-structure|Cell junction|Cell membrane|Complete proteome|Disease mutation|Disulfide bond|Epilepsy|Glycoprotein|Ion channel|Ion transport|Ligand-gated ion channel|Membrane|Polymorphism|Postsynaptic cell membrane|Receptor|Reference proteome|Signal|Synapse|Transmembrane|Transmembrane helix|Transport	CNL	B0237				0.709	0.526	-0.091463	0.0238	0.00387	0.859071	0.237	0.111	0.36557	0.589	0.389	-0.0547817			0.709	0.149354	0.0238	1.62342	0.237	0.625252	0.589	0.229885	0.656978	0.220304		0.709	0.0238	0.237	0.589
B0238	A224F	CDS	ACHB3_HUMAN	Q05901	ENSG00000147432	1142	Hs.654576	118508	Neuronal acetylcholine receptor protein, beta-3 chain precursor	CHRNB3			C:acetylcholine-gated channel complex|C:cell junction|C:integral component of membrane|C:neuron projection|C:plasma membrane|C:postsynaptic membrane|F:acetylcholine binding|F:acetylcholine-activated cation-selective channel activity|F:channel activity|F:drug binding|F:ligand-gated ion channel activity|P:chemical synaptic transmission, postsynaptic|P:neuromuscular synaptic transmission|P:protein h…	Cell junction|Cell membrane|Complete proteome|Disulfide bond|Glycoprotein|Ion channel|Ion transport|Ligand-gated ion channel|Membrane|Polymorphism|Postsynaptic cell membrane|Receptor|Reference proteome|Signal|Synapse|Transmembrane|Transmembrane helix|Transport	CNL	B0238				0.614	0.409	0.133085	0.888	0.777	0.148092	0.566	0.382	0.39471	0.0278	0.00539	0.230099			0.614	0.211832	0.888	0.051587	0.566	0.247184	0.0278	1.55596	0.516639	0.304341		0.614	0.888	0.566	0.0278
B0239	A225F	CDS	ACHB4_HUMAN	H3BU02	ENSG00000117971	1143	Hs.624178	118509	Neuronal acetylcholine receptor protein, beta-4 chain precursor	CHRNB4			C:integral component of membrane|F:extracellular ligand-gated ion channel activity|C:acetylcholine-gated channel complex|C:cell junction|C:integral component of plasma membrane|C:neuron projection|C:plasma membrane|C:postsynaptic membrane|F:acetylcholine binding|F:acetylcholine receptor activity|F:acetylcholine-activated cation-selective channel activity|F:drug binding|F:ligand-gated ion channel …	Complete proteome|Proteomics identification|Reference proteome|3D-structure|Alternative splicing|Cell junction|Cell membrane|Disulfide bond|Glycoprotein|Ion channel|Ion transport|Ligand-gated ion channel|Membrane|Polymorphism|Postsynaptic cell membrane|Receptor|Signal|Synapse|Transmembrane|Transmembrane helix|Transport	CNL	B0239				0.612	0.407	-0.0599492	0.055	0.0117	0.499775	0.00354	0.000529	0.564019	0.265	0.115	0.130286			0.612	0.213249	0.055	1.25964	0.00354	2.451	0.265	0.576754	1.12516	0.0749619		0.612	0.055	0.00354	0.265
B0240	A4413	CDS	ACHD_HUMAN	B4E3W4	ENSG00000135902	1144	Hs.156289	100720|253290|616321|616322|616323|601462|608930	Acetylcholine receptor protein, delta chain precursor	CHRND|ACHRD	hCG_33448|FLJ58460|FLJ56573|FLJ53914		C:integral component of membrane|P:ion transport|F:extracellular ligand-gated ion channel activity|C:postsynaptic membrane|F:acetylcholine-activated cation-selective channel activity|C:acetylcholine-gated channel complex|C:cell junction|C:plasma membrane|F:acetylcholine binding|F:ligand-gated ion channel activity|P:chemical synaptic transmission, postsynaptic|P:muscle contraction|P:musculoskeleta…	Membrane|Receptor|Transmembrane|Transmembrane helix|Complete proteome|Ion channel|Ion transport|Reference proteome|Signal|Transport|Alternative splicing|Cell junction|Cell membrane|Congenital myasthenic syndrome|Disease mutation|Disulfide bond|Glycoprotein|Ligand-gated ion channel|Phosphoprotein|Polymorphism|Postsynaptic cell membrane|Synapse	CNL	B0240				0.00241	0.000174	-0.411798	0.939	0.87	-0.0422611	0.552	0.367	0.187719	0.915	0.841	0.010989			0.00241	2.61798	0.939	0.0273344	0.552	0.258061	0.915	0.0385789	0.735489	0.18387		0.00241	0.939	0.552	0.915
B0241	A4414	CDS	ACHE_HUMAN	Q8N731	ENSG00000108556	1145	Hs.654535	100725|254200|605809|608931|616324|601462|608930	Acetylcholine receptor protein, epsilon chain precursor	CHRNE|ACHRE	hCG_32132		C:integral component of membrane|P:ion transport|C:acetylcholine-gated channel complex|C:cell junction|C:integral component of plasma membrane|C:plasma membrane|C:postsynaptic membrane|F:acetylcholine receptor activity|F:acetylcholine-activated cation-selective channel activity|F:cation transmembrane transporter activity|F:ligand-gated ion channel activity|P:muscle contraction|P:neuromuscular syn…	Membrane|Transmembrane|Transmembrane helix|3D-structure|Cell junction|Cell membrane|Complete proteome|Congenital myasthenic syndrome|Disease mutation|Disulfide bond|Glycoprotein|Ion channel|Ion transport|Ligand-gated ion channel|Polymorphism|Postsynaptic cell membrane|Receptor|Reference proteome|Signal|Synapse|Transport	CNL	B0241				0.0106	0.00138	-0.68069	0.44	0.223	-0.543155	0.135	0.0522	0.699526	0.859	0.744	-0.0232887			0.0106	1.97469	0.44	0.356547	0.135	0.869666	0.859	0.0660068	0.816729	0.152501		0.0106	0.44	0.135	0.859
B0242	A4415	CDS	ACHG_HUMAN	P07510	ENSG00000196811	1146	Hs.248101	100730|253290|265000	Acetylcholine receptor protein, gamma chain precursor	CHRNG|ACHRG			C:acetylcholine-gated channel complex|C:cell junction|C:integral component of plasma membrane|C:plasma membrane|C:postsynaptic membrane|F:acetylcholine receptor activity|F:acetylcholine-activated cation-selective channel activity|F:channel activity|F:ligand-gated ion channel activity|P:cation transmembrane transport|P:muscle contraction|P:neuromuscular synaptic transmission|P:response to nicotine…	Alternative splicing|Cell junction|Cell membrane|Complete proteome|Disease mutation|Disulfide bond|Glycoprotein|Ion channel|Ion transport|Ligand-gated ion channel|Membrane|Polymorphism|Postsynaptic cell membrane|Receptor|Reference proteome|Signal|Synapse|Transmembrane|Transmembrane helix|Transport	CNL	B0242				0.89	0.793	0.0273383							0.586	0.386	-0.0702619			0.89	0.05061					0.586	0.232102	0.141356	0.722177		0.89			0.586
B0243	A9766	CDS	ACINU_HUMAN	Q69YJ6	ENSG00000100813	22985	Hs.124490	604562	Apoptotic chromatin condensation inducer 1	ACIN1|ACINUS	hCG_41730|KIAA0670|DKFZp667N107|FLJ50838		F:nucleotide binding|C:ASAP complex|C:cytoplasm|C:cytosol|C:nuclear speck|C:nucleolus|C:nucleoplasm|C:nucleus|C:plasma membrane|F:ATPase activity|F:enzyme binding|F:nucleic acid binding|F:poly(A) RNA binding|P:apoptotic chromosome condensation|P:cellular component disassembly involved in execution phase of apoptosis|P:erythrocyte differentiation|P:mitophagy in response to mitochondrial depolariza…	Coiled coil|Acetylation|Alternative splicing|Apoptosis|Complete proteome|Direct protein sequencing|Isopeptide bond|Methylation|mRNA processing|mRNA splicing|Nucleus|Phosphoprotein|Polymorphism|Reference proteome|RNA-binding|Ubl conjugation|Proteomics identification	SIG	B0243				0.0478	0.0107	-0.528964	0.0408	0.00794	0.389061	0.00275	0.000392	0.460286	0.895	0.804	0.0172718			0.0478	1.32057	0.0408	1.38934	0.00275	2.56067	0.895	0.048177	1.32969	0.046807		0.0478	0.0408	0.00275	0.895
B0244	A0538	CDS	ACK1_HUMAN	Q59FX1	ENSG00000061938	10188	Hs.518513	606994	Activated CDC42 kinase 1	TNK2|ACK1	FLJ45547|FLJ16772		F:ATP binding|F:protein tyrosine kinase activity|F:kinase activity|F:protein kinase activity|C:adherens junction|C:clathrin-coated vesicle|C:coated pit|C:cytoplasm|C:cytoplasmic vesicle membrane|C:endosome|C:extrinsic component of cytoplasmic side of plasma membrane|C:Grb2-EGFR complex|C:membrane|C:nucleus|C:plasma membrane|F:epidermal growth factor receptor binding|F:GTPase inhibitor activity|F:…	Kinase|Transferase|Complete proteome|Proteomics identification|Reference proteome|SH3 domain|Tyrosine-protein kinase|3D-structure|Alternative splicing|ATP-binding|Cell junction|Cell membrane|Coated pit|Cytoplasmic vesicle|Endocytosis|Endosome|Magnesium|Membrane|Metal-binding|Nucleotide-binding|Nucleus|Phosphoprotein|Polymorphism|Serine/threonine-protein kinase|Ubl conjugation	ENZ	B0244				0.00525	0.000522	-1.15672	0.0168	0.00246	0.63055	0.000638	6.82e-05	0.788714	0.064	0.0162	0.186583			0.00525	2.27984	0.0168	1.77469	0.000638	3.19518	0.064	1.19382	2.11088	0.00774671		0.00525	0.0168	0.000638	0.064
B0245	A9285	CDS	ACKR1_HUMAN	G0TQY8	ENSG00000213088	2532	Hs.153381	110700|611162|611862|613665	Duffy antigen/chemokine receptor	DARC|FY|DARC(FY)|ACKR1|GPD	hCG_39425|DKFZp686D15198|CTA-134P22.3-003|CTA-134P22.3-002|DKFZP686D15198|BK134P22.2		C:integral component of membrane|P:chemokine-mediated signaling pathway|P:inflammatory response|C:early endosome|C:plasma membrane|C:recycling endosome|F:C-C chemokine binding|F:G-protein coupled receptor activity|F:receptor activity|F:transmembrane signaling receptor activity|P:defense response|P:regulation of chemokine production	Membrane|Receptor|Transmembrane|Transmembrane helix|Complete proteome|Reference proteome|3D-structure|Alternative splicing|Blood group antigen|Direct protein sequencing|Disulfide bond|Endosome|G-protein coupled receptor|Glycoprotein|Polymorphism|Transducer	RCP	B0245				0.0826	0.0225	-0.732829	1.4e-07	1.2e-09	2.06677	0.18	0.0758	0.343353	0.00147	0.000119	0.660379			0.0826	1.08302	1.4e-07	6.85387	0.18	0.744727	0.00147	2.83268	2.87858	0.00132259		0.0826	1.4e-07	0.18	0.00147
B0246	A1787	CDS	ACKR2_HUMAN	Q7Z7I1	ENSG00000144648	1238	Hs.146346	602648	Atypical chemokine receptor 2	CCBP2|ACKR2|CCR10|CMKBR9|D6|CMBRK9	hCG_2000029		C:integral component of plasma membrane|F:chemokine receptor activity|F:scavenger receptor activity|P:chemotaxis|P:inflammatory response|C:actin filament|C:early endosome|C:plasma membrane|C:recycling endosome|F:C-C chemokine receptor activity|P:G-protein coupled receptor signaling pathway|P:immune response|P:multicellular organism development	G-protein coupled receptor|Membrane|Receptor|Transducer|Transmembrane|Transmembrane helix|Complete proteome|Proteomics identification|Reference proteome|Cell membrane|Disulfide bond|Endosome|Glycoprotein|Inflammatory response|Phosphoprotein|Polymorphism	RCP	B0246	0.00234	0.000458	0.7	0.631	0.428	-0.151453	0.443	0.225	0.303635	0.18	0.0761	0.368314	0.523	0.321	0.0819104	0.00234	2.63078	0.631	0.199971	0.443	0.353596	0.18	0.744727	0.523	0.281498	0.842115	0.143842	0.00234	0.631	0.443	0.18	0.523	0.7
B0247	A226F	CDS	ACKR3_HUMAN	A0A140T9K6	ENSG00000144476	57007	Hs.471751	610376	Atypical chemokine receptor 3	ACKR3|CMKOR1|CXCR7|GPR159|RDC1			C:integral component of membrane|F:coreceptor activity|F:G-protein coupled receptor activity|P:angiogenesis|P:chemotaxis|P:vasculogenesis|C:cell surface|C:coated pit|C:early endosome|C:endosome|C:intracellular membrane-bounded organelle|C:perinuclear region of cytoplasm|C:plasma membrane|C:recycling endosome|F:C-X-C chemokine binding|F:C-X-C chemokine receptor activity|F:scavenger receptor activi…	Complete proteome|G-protein coupled receptor|Membrane|Proteomics identification|Receptor|Reference proteome|Transducer|Transmembrane|Transmembrane helix|Cell adhesion|Cell membrane|Cytoplasm|Developmental protein|Disulfide bond|Endosome|Glycoprotein|Host-virus interaction|Phosphoprotein|Polymorphism|Ubl conjugation	RCP	B0247				0.849	0.726	-0.127969	0.965	0.924	0.0490629	0.85	0.743	0.154617	0.551	0.349	0.158974			0.849	0.0710923	0.965	0.0154727	0.85	0.0705811	0.551	0.258848	0.103999	0.787048		0.849	0.965	0.85	0.551
B0248	A1788	CDS	ACKR4_HUMAN	Q4VBN4	ENSG00000129048	51554	Hs.310512|Hs.743547	606065	Atypical chemokine receptor 4	CCRL1|ACKR4|CCBP2|CCR11|VSHK1	hCG_1648279|FLJ57069		C:integral component of membrane|F:chemokine receptor activity|F:scavenger receptor activity|P:chemotaxis|C:early endosome|C:integral component of plasma membrane|C:plasma membrane|C:recycling endosome|P:G-protein coupled receptor signaling pathway|P:immune response	G-protein coupled receptor|Membrane|Receptor|Transducer|Transmembrane|Transmembrane helix|Complete proteome|Reference proteome|Cell membrane|Disulfide bond|Endosome|Glycoprotein|Phosphoprotein	RCP	B0248	0.00234	0.000458	0.7	0.549	0.341	-0.488961							0.0114	0.00168	-0.399513	0.00234	2.63078	0.549	0.260428					0.0114	1.9431	1.61144	0.0244661	0.00234	0.549			0.0114	0.7
B0249	A234D	CDS	ACL10_HUMAN	Q5JWF8	ENSG00000182584	170487	Hs.592151		Putative Uncharacterized actin family protein C20ORF134	ACTL10		C20orf134|C20ORF134|LOC170487		Complete proteome|Reference proteome	UK	B0249													0.948	0.9	0.00830614									0.948	0.0231917	0.0231917	0.948					0.948
B0250	A201A	CDS	ACL6A_HUMAN	Q6FI97	ENSG00000136518	86	Hs.435326	604958	Actin-like protein 6A	BAF53A|ACTL6A|BAF53|INO80K	hCG_16476		C:npBAF complex|P:ATP-dependent chromatin remodeling|C:Ino80 complex|C:NuA4 histone acetyltransferase complex|C:nuclear chromatin|C:nucleoplasm|C:nucleus|C:plasma membrane|C:protein complex|C:SWI/SNF complex|F:chromatin binding|F:transcription coactivator activity|P:chromatin remodeling|P:DNA recombination|P:DNA repair|P:histone H2A acetylation|P:histone H4 acetylation|P:neural retina development…	Acetylation|Activator|Alternative splicing|Chromatin regulator|Complete proteome|Direct protein sequencing|DNA damage|DNA recombination|DNA repair|Growth regulation|Neurogenesis|Nucleus|Phosphoprotein|Reference proteome|Transcription|Transcription regulation|Proteomics identification	TF	B0250	0.0391	0.014	0.362	0.19	0.071	0.286088	0.749	0.548	-0.218344	0.0406	0.0111	-0.80969	0.0839	0.0232	-0.528751	0.0391	1.40782	0.19	0.721246	0.749	0.125518	0.0406	1.39147	0.0839	1.07624	0.94446	0.113642	0.0391	0.19	0.749	0.0406	0.0839	0.362
B0251	A202A	CDS	ACL6B_HUMAN	C9JQT4	ENSG00000077080	51412	Hs.259831	612458	Actin-like protein 6B	ACTL6B|ACTL6|BAF53B			C:nBAF complex|C:nucleolus|C:nucleus|C:SWI/SNF complex|F:structural constituent of cytoskeleton|F:transcription coactivator activity|P:chromatin organization|P:chromatin remodeling|P:regulation of transcription from RNA polymerase II promoter|P:spinal cord development|P:transcription, DNA-templated	Complete proteome|Proteomics identification|Reference proteome|Acetylation|Chromatin regulator|Direct protein sequencing|Neurogenesis|Nucleus|Phosphoprotein|Transcription|Transcription regulation	TF	B0251				0.627	0.423	-0.0673594	0.581	0.354	0.431266	0.0564	0.0167	0.900106	0.000142	5.23e-06	0.319874			0.627	0.202732	0.581	0.235824	0.0564	1.24872	0.000142	3.84771	1.38375	0.0413288		0.627	0.581	0.0564	0.000142
B0252	A227F	CDS	ACL7A_HUMAN	Q9Y615	ENSG00000187003	10881	Hs.123530	604303	Actin-like-7-alpha	ACTL7A			C:cytoplasm|C:cytoskeleton|C:Golgi apparatus|C:male germ cell nucleus|C:motile cilium|C:nucleus|C:protein complex|F:structural constituent of cytoskeleton	3D-structure|Complete proteome|Cytoplasm|Cytoskeleton|Golgi apparatus|Nucleus|Polymorphism|Reference proteome	CS	B0252	0.136	0.0663	0.342	0.941	0.885	-0.0276261							0.142	0.0474	0.153454	0.136	0.866461	0.941	0.0264104					0.142	0.847712	0.580194	0.262909	0.136	0.941			0.142	0.342
B0253	A4545	CDS	ACL7B_HUMAN	B3KUP6	ENSG00000148156	10880	Hs.534390	604304	Actin-like-7-beta	ACTL7B	FLJ40351		C:actin cytoskeleton|C:cytoplasm|F:structural constituent of cytoskeleton	Complete proteome|Cytoplasm|Cytoskeleton|Phosphoprotein|Reference proteome	CS	B0253	0.956	0.935	0.0147	0.549	0.341	-0.106595							0.281	0.125	0.0989594	0.956	0.0195421	0.549	0.260428					0.281	0.551294	0.277088	0.528338	0.956	0.549			0.281	0.0147
B0254	A3586	CDS	ACLY_HUMAN	Q8N9C4	ENSG00000131473	47	Hs.387567	108728	ATP-citrate synthase	ACLY|ACLYvariantprotein	hCG_19718|FLJ37765|FLJ56442|FLJ55447		F:cofactor binding|F:transferase activity, transferring acyl groups, acyl groups converted into alkyl on transfer|P:metabolic process|C:cytoplasm|C:nucleoplasm|C:plasma membrane|F:ATP binding|F:ATP citrate synthase activity|F:lyase activity|F:metal ion binding|P:acetyl-CoA biosynthetic process|P:citrate metabolic process|P:lipid metabolic process|C:cytosol|C:extracellular exosome|C:membrane|P:cho…	ATP-binding|Cytoplasm|Lipid biosynthesis|Lipid metabolism|Lyase|Magnesium|Metal-binding|Nucleotide-binding|Transferase|Complete proteome|Proteomics identification|Reference proteome|3D-structure|Acetylation|Alternative splicing|Isopeptide bond|Phosphoprotein|Polymorphism|Ubl conjugation	ENZ	B0254							0.816	0.645	0.0638227	0.826	0.708	0.052977	0.592	0.392	-0.174894					0.816	0.0883098	0.826	0.08302	0.592	0.227678	0.133003	0.736203			0.816	0.826	0.592
B0255	A0601	CDS	ACM1_HUMAN	Q712U2	ENSG00000168539	1128	Hs.632119	118510	Muscarinic acetylcholine receptor M1	CHRM1	hCG_2020133		C:cell junction|C:integral component of plasma membrane|C:postsynaptic membrane|F:G-protein coupled acetylcholine receptor activity|C:asymmetric synapse|C:axon terminus|C:dendrite|C:membrane|C:plasma membrane|C:postsynaptic density|C:synapse|F:drug binding|F:phosphatidylinositol phospholipase C activity|P:adenylate cyclase-inhibiting G-protein coupled acetylcholine receptor signaling pathway|P:ce…	Receptor|Cell junction|Cell membrane|Complete proteome|G-protein coupled receptor|Membrane|Postsynaptic cell membrane|Reference proteome|Synapse|Transducer|Transmembrane|Transmembrane helix|3D-structure|Alternative splicing|Disulfide bond|Glycoprotein|Phosphoprotein	RCP	B0255				0.581	0.374	0.0703354							0.426	0.233	0.0906221			0.581	0.235824					0.426	0.37059	0.303207	0.4975		0.581			0.426
B0256	A228F	CDS	ACM2_HUMAN	Q96RH0	ENSG00000181072	1129	Hs.535891	103780|118493|608516	Muscarinic acetylcholine receptor M2	CHRM2	hCG_1641225|tcag7.414		C:cell junction|C:integral component of plasma membrane|C:postsynaptic membrane|F:G-protein coupled acetylcholine receptor activity|P:regulation of heart contraction|C:asymmetric synapse|C:axon terminus|C:dendrite|C:neuronal cell body|C:plasma membrane|C:symmetric synapse|C:synapse|F:drug binding|P:adenylate cyclase-inhibiting G-protein coupled acetylcholine receptor signaling pathway|P:adenylate…	Cell junction|Cell membrane|G-protein coupled receptor|Membrane|Postsynaptic cell membrane|Receptor|Synapse|Transducer|Transmembrane|Transmembrane helix|3D-structure|Complete proteome|Disulfide bond|Glycoprotein|Phosphoprotein|Reference proteome	RCP	B0256				0.74	0.567	0.123315							0.72	0.545	0.04403			0.74	0.130768					0.72	0.142668	0.136718	0.729932		0.74			0.72
B0257	A229F	CDS	ACM3_HUMAN	Q96RG9	ENSG00000133019	1131	Hs.155736|Hs.7138	100100|118494	Muscarinic acetylcholine receptor M3	CHRM3	hCG_1641761|RP11-35L17.1-002		C:cell junction|C:integral component of plasma membrane|C:postsynaptic membrane|F:G-protein coupled acetylcholine receptor activity|P:positive regulation of smooth muscle contraction|P:saliva secretion|C:asymmetric synapse|C:axon terminus|C:basolateral plasma membrane|C:dendrite|C:plasma membrane|C:synapse|F:acetylcholine binding|F:drug binding|F:phosphatidylinositol phospholipase C activity|F:re…	Cell junction|Cell membrane|G-protein coupled receptor|Membrane|Postsynaptic cell membrane|Receptor|Synapse|Transducer|Transmembrane|Transmembrane helix|Complete proteome|Reference proteome|3D-structure|Disulfide bond|Glycoprotein|Phosphoprotein|Polymorphism	RCP	B0257				0.693	0.505	0.235317	0.945	0.883	-0.0461284	0.949	0.906	0.031167	0.275	0.122	-0.217454			0.693	0.159267	0.945	0.0245682	0.949	0.0227338	0.275	0.560667	0.191809	0.64297		0.693	0.945	0.949	0.275
B0258	A230F	CDS	ACM4_HUMAN	V9H162	ENSG00000180720	1132	Hs.248100	118495	Muscarinic acetylcholine receptor M4	CHRM4			C:cell junction|C:integral component of plasma membrane|C:postsynaptic membrane|F:G-protein coupled acetylcholine receptor activity|P:regulation of locomotion|C:asymmetric synapse|C:axon terminus|C:cytoplasm|C:neuronal cell body|C:plasma membrane|C:postsynaptic density|C:sarcolemma|C:synapse|F:guanyl-nucleotide exchange factor activity|P:adenylate cyclase-inhibiting G-protein coupled acetylcholin…	Cell junction|Cell membrane|G-protein coupled receptor|Membrane|Postsynaptic cell membrane|Receptor|Synapse|Transducer|Transmembrane|Transmembrane helix|3D-structure|Complete proteome|Disulfide bond|Glycoprotein|Phosphoprotein|Reference proteome	RCP	B0258				0.781	0.626	-0.166994							0.0395	0.00851	0.154394			0.781	0.107349					0.0395	1.4034	0.755376	0.17564		0.781			0.0395
B0259	A9246	CDS	ACM5_HUMAN	Q6NUM3	ENSG00000184984	1133	Hs.584747	118496	Muscarinic acetylcholine receptor M5	CHRM5	hCG_37416		C:cell junction|C:integral component of plasma membrane|C:postsynaptic membrane|F:G-protein coupled acetylcholine receptor activity|P:gastric acid secretion|C:plasma membrane|C:synapse|F:phosphatidylinositol phospholipase C activity|P:adenylate cyclase-inhibiting G-protein coupled acetylcholine receptor signaling pathway|P:cell proliferation|P:dopamine transport|P:G-protein coupled acetylcholine …	Cell junction|Cell membrane|G-protein coupled receptor|Membrane|Postsynaptic cell membrane|Receptor|Synapse|Transducer|Transmembrane|Transmembrane helix|Complete proteome|Reference proteome|Disulfide bond|Glycoprotein|Phosphoprotein	RCP	B0259				0.495	0.289	-0.0658317							0.255	0.109	0.126339			0.495	0.305395					0.255	0.59346	0.449427	0.355282		0.495			0.255
B0260	A5663	CDS	ACMSD_HUMAN	A0A0S2Z681	ENSG00000153086	130013	Hs.655728	608889	2-amino-3-carboxymuconate-6-semialdehyde decarboxylase	ACMSD	hCG_25662|FLJ43018|FLJ43018FLJ43018		C:integral component of membrane|F:aminocarboxymuconate-semialdehyde decarboxylase activity|F:hydrolase activity|P:regulation of quinolinate biosynthetic process|P:tryptophan metabolic process|C:cytosol|C:extracellular exosome|F:zinc ion binding|P:picolinic acid biosynthetic process|P:protein oligomerization|P:quinolinate metabolic process|P:regulation of 'de novo' NAD biosynthetic process from t…	Membrane|Transmembrane|Transmembrane helix|3D-structure|Alternative splicing|Complete proteome|Decarboxylase|Lyase|Metal-binding|Reference proteome|Zinc	ENZ	B0260				0.878	0.774	-0.0175162							0.877	0.773	0.0260452			0.878	0.0565055					0.877	0.0570004	0.0567529	0.8775		0.878			0.877
B0261	A759C	CDS	SDHF3_HUMAN	F8W9V1	ENSG00000196636	57001	Hs.592269	615773	Protein ACN9 homolog, mitochondrial precursor	SDHAF3|ACN9	DC11		C:mitochondrion|C:mitochondrial intermembrane space|C:mitochondrial matrix|P:regulation of gluconeogenesis	Complete proteome|Proteomics identification|Reference proteome|Chaperone|Mitochondrion|Transit peptide	CHA	B0261				0.565	0.357	0.271268							0.539	0.337	0.167329			0.565	0.247952					0.539	0.268411	0.258181	0.551847		0.565			0.539
B0262	A5667	CDS	ACO11_HUMAN	Q8WXI4	ENSG00000162390	26027	Hs.745173	606803	Acyl-coenzyme A thioesterase 11	ACOT11|BFIT|THEA	hCG_33028|KIAA0707|THYRO1001374		C:cytoplasm|C:cytosol|C:extracellular exosome|F:acyl-CoA hydrolase activity|F:carboxylic ester hydrolase activity|F:lipid binding|P:fatty acid metabolic process|P:intracellular signal transduction|P:long-chain fatty-acyl-CoA biosynthetic process|P:response to cold|P:response to temperature stimulus	3D-structure|Alternative splicing|Complete proteome|Cytoplasm|Hydrolase|Phosphoprotein|Polymorphism|Reference proteome|Repeat|Serine esterase	ENZ	B0262				0.0898	0.0253	0.838917	0.228	0.0832	0.50461	0.916	0.849	0.042205	0.185	0.0687	0.128048			0.0898	1.04672	0.228	0.642065	0.916	0.0381045	0.185	0.732828	0.61493	0.2427		0.0898	0.228	0.916	0.185
B0263	A5668	CDS	ACO12_HUMAN	Q8WYK0	ENSG00000172497	134526	Hs.591756	614315	Acyl-coenzyme A thioesterase 12	ACOT12|CACH|CACH1|STARD15|CACH-1			C:cytosol|F:acetyl-CoA hydrolase activity|F:acyl-CoA hydrolase activity|F:ATP binding|F:carboxylic ester hydrolase activity|F:lipid binding|P:acetyl-CoA metabolic process|P:acyl-CoA metabolic process|P:fatty acid metabolic process|P:long-chain fatty-acyl-CoA biosynthetic process|P:pyruvate metabolic process	3D-structure|Alternative splicing|Complete proteome|Cytoplasm|Fatty acid metabolism|Hydrolase|Lipid metabolism|Polymorphism|Reference proteome|Repeat|Serine esterase	ENZ	B0263				0.568	0.36	-0.0650529							0.835	0.707	0.0352174			0.568	0.245652					0.835	0.0783135	0.161983	0.68868		0.568			0.835
B0264	A5669	CDS	ACO13_HUMAN	Q9NPJ3	ENSG00000112304	55856	Hs.731605	615652	Acyl-coenzyme A thioesterase 13	ACOT13|THEM2	HT012|PNAS-27|FLJ20501		C:cytosol|C:extracellular exosome|C:mitochondrion|C:nucleus|C:spindle|F:acyl-CoA hydrolase activity|P:long-chain fatty-acyl-CoA biosynthetic process|P:protein homotetramerization	3D-structure|Acetylation|Alternative splicing|Complete proteome|Cytoplasm|Cytoskeleton|Hydrolase|Mitochondrion|Nucleus|Reference proteome	ENZ	B0264				0.352	0.172	0.28947	0.172	0.0557	0.555167	0.798	0.664	-0.100036	0.000416	2.21e-05	1.06589			0.352	0.453457	0.172	0.764472	0.798	0.0979971	0.000416	3.38091	1.17421	0.0669564		0.352	0.172	0.798	0.000416
B0265	A231F	CDS	ACO15_HUMAN	H0Y6P4	ENSG00000196407	284486	Hs.132648	615653	Acyl-coenzyme A thioesterase THEM5	THEM5|ACOT15	FLJ37964|RP11-139D23.1-002		C:mitochondrial matrix|F:acyl-CoA hydrolase activity|F:palmitoyl-CoA hydrolase activity|P:cardiolipin acyl-chain remodeling|P:fatty acid metabolic process|P:long-chain fatty-acyl-CoA biosynthetic process|P:long-chain fatty-acyl-CoA metabolic process	Complete proteome|Reference proteome|3D-structure|Fatty acid metabolism|Hydrolase|Lipid metabolism|Mitochondrion|Polymorphism	ENZ	B0265	0.64	0.514	-0.0739	0.00439	0.000405	-0.511302										0.64	0.19382	0.00439	2.35754							1.27568	0.0530057	0.64	0.00439				-0.0739
B0266	A5670	CDS	ACOC_HUMAN	Q59FI0	ENSG00000122729	48	Hs.567229	100880	Iron-responsive element binding protein 1	IRP1|ACO1|IREB1|HEL60	hCG_30165|DKFZp686P10119|RP11-334P12.1-003|DKFZP686P10119		C:cell|F:4 iron, 4 sulfur cluster binding|F:aconitate hydratase activity|P:cellular iron ion homeostasis|P:metabolic process|P:response to iron(II) ion|C:cytoplasm|C:cytosol|C:endoplasmic reticulum|C:extracellular exosome|C:Golgi apparatus|C:mitochondrion|F:iron-responsive element binding|F:metal ion binding|F:RNA binding|P:citrate metabolic process|P:intestinal absorption|P:post-embryonic develo…	4Fe-4S|Iron|Iron-sulfur|Lyase|Metal-binding|3D-structure|Complete proteome|Cytoplasm|Direct protein sequencing|Phosphoprotein|Polymorphism|Reference proteome|RNA-binding|Tricarboxylic acid cycle	ENZ	B0266	0.219	0.121	0.284	0.185	0.0687	0.432184	1.67e-06	2.38e-08	1.67448	0.559	0.374	0.190775	0.00161	0.000134	1.2486	0.219	0.659556	0.185	0.732828	1.67e-06	5.77728	0.559	0.252588	0.00161	2.79317	2.04309	0.00905553	0.219	0.185	1.67e-06	0.559	0.00161	0.284
B0267	A5672	CDS	ACOT1_HUMAN	B7ZMC1	ENSG00000184227	641371	Hs.446685|Hs.568046	614313	Acyl-coenzyme A thioesterase 1	ACOT1|CTE1	FLJ54503		F:thiolester hydrolase activity|P:acyl-CoA metabolic process|C:cytosol|F:acyl-CoA hydrolase activity|F:carboxylic ester hydrolase activity|F:palmitoyl-CoA hydrolase activity|P:long-chain fatty acid metabolic process|P:long-chain fatty-acyl-CoA biosynthetic process|P:very long-chain fatty acid metabolic process	Complete proteome|Proteomics identification|Reference proteome|Cytoplasm|Direct protein sequencing|Hydrolase|Polymorphism|Serine esterase	ENZ	B0267				0.0249	0.00443	0.461227	0.508	0.282	0.238126	0.00114	0.000138	0.795122	0.0217	0.00388	0.34175			0.0249	1.6038	0.508	0.294136	0.00114	2.9431	0.0217	1.66354	1.62614	0.0236514		0.0249	0.508	0.00114	0.0217
B0268	A5673	CDS	ACOT2_HUMAN	B3KSA0	ENSG00000119673	10965	Hs.446685	609972	Peroxisomal acyl-coenzyme A thioester hydrolase 2a	ACOT2|PTE2|PTE2A|ZAP128	FLJ35812		C:extracellular exosome|C:mitochondrial matrix|C:mitochondrion|F:acyl-CoA hydrolase activity|F:carboxylic ester hydrolase activity|F:palmitoyl-CoA hydrolase activity|F:receptor binding|P:acyl-CoA metabolic process|P:long-chain fatty acid metabolic process|P:long-chain fatty-acyl-CoA biosynthetic process|P:very long-chain fatty acid metabolic process	3D-structure|Acetylation|Alternative splicing|Complete proteome|Hydrolase|Mitochondrion|Polymorphism|Reference proteome|Serine esterase|Transit peptide	ENZ	B0268				0.0249	0.00443	0.461227	0.508	0.282	0.238126	0.00114	0.000138	0.795122	0.0217	0.00388	0.34175			0.0249	1.6038	0.508	0.294136	0.00114	2.9431	0.0217	1.66354	1.62614	0.0236514		0.0249	0.508	0.00114	0.0217
B0269	A5675	CDS	ACOT4_HUMAN	Q8N9L9	ENSG00000177465	122970	Hs.49433	614314	Acyl-coenzyme A thioesterase 4	ACOT4|PTE2B|PTEIB	FLJ36904|FLJ31235		C:peroxisomal matrix|C:peroxisome|F:acyl-CoA hydrolase activity|F:carboxylic ester hydrolase activity|F:palmitoyl-CoA hydrolase activity|F:receptor binding|F:succinyl-CoA hydrolase activity|P:acyl-CoA metabolic process|P:dicarboxylic acid catabolic process|P:dicarboxylic acid metabolic process|P:long-chain fatty acid metabolic process|P:long-chain fatty-acyl-CoA biosynthetic process|P:saturated m…	3D-structure|Acetylation|Complete proteome|Hydrolase|Peroxisome|Polymorphism|Reference proteome|Serine esterase	ENZ	B0269				0.402	0.211	0.400648							0.0751	0.02	0.265892			0.402	0.395774					0.0751	1.12436	0.760067	0.173753		0.402			0.0751
B0270	A5677	CDS	ACOT6_HUMAN	G3V3W6	ENSG00000205669	641372	Hs.122038	614267	Acyl-CoA thioesterase 6	ACOT6		C14orf42	C:cytosol|C:peroxisomal matrix|F:acyl-CoA hydrolase activity|F:carboxylic ester hydrolase activity|P:long-chain fatty-acyl-CoA biosynthetic process	Complete proteome|Reference proteome|Cytoplasm|Hydrolase|Polymorphism|Serine esterase	ENZ	B0270													0.962	0.927	-0.00504849									0.962	0.0168249	0.0168249	0.962					0.962
B0271	A5678	CDS	ACOT8_HUMAN	B4DLF4	ENSG00000101473	10005	Hs.444776	608123	Acyl-CoA thioesterase 8	PTE1|ACOT8|ACTEIII|PTE2|HNAACTE	RP3-337O18.2-003|RP3-337O18.2-004|hCG_38371|DJ337O18.3|FLJ60669|FLJ58040		F:acyl-CoA hydrolase activity|P:acyl-CoA metabolic process|C:mitochondrion|C:peroxisomal matrix|F:acetyl-CoA hydrolase activity|F:carboxylic ester hydrolase activity|F:choloyl-CoA hydrolase activity|F:CoA hydrolase activity|F:medium-chain acyl-CoA hydrolase activity|F:palmitoyl-CoA hydrolase activity|F:receptor binding|P:alpha-linolenic acid metabolic process|P:bile acid biosynthetic process|P:di…	Complete proteome|Proteomics identification|Reference proteome|Cytoplasm|Host-virus interaction|Hydrolase|Peroxisome|Peroxisome biogenesis|Serine esterase	ENZ	B0271				0.0361	0.00733	0.450115	0.961	0.916	-0.020586	0.661	0.489	-0.107929	0.0103	0.00147	0.408807			0.0361	1.44249	0.961	0.0172766	0.661	0.179799	0.0103	1.98716	0.906683	0.12397		0.0361	0.961	0.661	0.0103
B0272	A0572	CDS	ACOT9_HUMAN	Q96EA2	ENSG00000123130	23597	Hs.298885	300862	Acyl-coenzyme A thioesterase 9, mitochondrial	ACOT9|ACATE2	CGI-16		C:mitochondrial matrix|C:mitochondrion|F:acetyl-CoA hydrolase activity|F:acyl-CoA hydrolase activity|F:carboxylic ester hydrolase activity|P:acyl-CoA metabolic process|P:long-chain fatty-acyl-CoA biosynthetic process	Acetylation|Alternative splicing|Complete proteome|Hydrolase|Mitochondrion|Polymorphism|Reference proteome|Repeat|Serine esterase|Transit peptide|Proteomics identification	ENZ	B0272				0.00151	8.74e-05	0.942972							0.149	0.0504	0.160917			0.00151	2.82102					0.149	0.826814	1.82392	0.0149997		0.00151			0.149
B0273	A5679	CDS	ACOX1_HUMAN	A0A024R8T3	ENSG00000161533	51	Hs.464137	264470|609751	Acyl-coenzyme A oxidase 1, peroxisomal	ACOX1|ACOX	hCG_1776087|DKFZP686L1882		C:peroxisome|F:acyl-CoA dehydrogenase activity|F:acyl-CoA oxidase activity|F:flavin adenine dinucleotide binding|P:fatty acid beta-oxidation|F:oxidoreductase activity, acting on the CH-CH group of donors|C:intracellular membrane-bounded organelle|C:nucleoplasm|C:plasma membrane|C:membrane|C:mitochondrion|C:nucleolus|C:nucleus|C:peroxisomal matrix|C:peroxisomal membrane|F:electron carrier activity…	FAD|Flavoprotein|Complete proteome|Proteomics identification|Reference proteome|Acetylation|Alternative splicing|Disease mutation|Fatty acid metabolism|Lipid metabolism|Oxidoreductase|Peroxisome|Phosphoprotein|Polymorphism	ENZ	B0273	0.0106	0.00286	0.395	0.000446	1.47e-05	0.723096	0.146	0.0445	0.648397	0.249	0.119	-0.26411	0.00506	0.000589	0.393858	0.0106	1.97469	0.000446	3.35067	0.146	0.835647	0.249	0.603801	0.00506	2.29585	1.81213	0.0154123	0.0106	0.000446	0.146	0.249	0.00506	0.395
B0274	A5680	CDS	ACOX2_HUMAN	B4DPM1	ENSG00000168306	8309	Hs.444959	601641	Acyl-coenzyme A oxidase 2, peroxisomal	ACOX2|BRCOX	FLJ58373		C:peroxisome|F:acyl-CoA oxidase activity|P:fatty acid beta-oxidation|F:flavin adenine dinucleotide binding|F:oxidoreductase activity, acting on the CH-CH group of donors|C:intracellular membrane-bounded organelle|C:mitochondrion|F:acyl-CoA dehydrogenase activity|C:peroxisomal matrix|F:3alpha,7alpha,12alpha-trihydroxy-5beta-cholestanoyl-CoA 24-hydroxylase activity|F:electron carrier activity|F:fat…	Complete proteome|Reference proteome|Proteomics identification|FAD|Flavoprotein|Direct protein sequencing|Fatty acid metabolism|Lipid metabolism|Oxidoreductase|Peroxisome|Phosphoprotein	ENZ	B0274				0.00638	0.000681	-0.952979	0.817	0.647	0.289882	0.529	0.343	0.459093	0.144	0.048	0.212709			0.00638	2.19518	0.817	0.0877779	0.529	0.276544	0.144	0.841638	0.850285	0.141161		0.00638	0.817	0.529	0.144
B0275	A5681	CDS	ACOX3_HUMAN	B2R856	ENSG00000087008	8310	Hs.479122	603402	Acyl-coenzyme A oxidase 3, peroxisomal	ACOX3|BRCOX|PRCOX			C:peroxisome|F:acyl-CoA dehydrogenase activity|F:acyl-CoA oxidase activity|F:flavin adenine dinucleotide binding|P:fatty acid beta-oxidation|C:membrane|C:mitochondrion|C:peroxisomal matrix|F:electron carrier activity|F:fatty-acyl-CoA binding|F:oxidoreductase activity, acting on the CH-CH group of donors, with a flavin as acceptor|F:pristanoyl-CoA oxidase activity|F:receptor binding|P:fatty acid b…	FAD|Flavoprotein|Acetylation|Alternative splicing|Complete proteome|Fatty acid metabolism|Lipid metabolism|Oxidoreductase|Peroxisome|Phosphoprotein|Polymorphism|Reference proteome|Proteomics identification	ENZ	B0275				0.215	0.0846	0.286441	0.703	0.492	-0.22936	0.0827	0.0274	-0.572447	0.133	0.043	0.173044			0.215	0.667562	0.703	0.153045	0.0827	1.08249	0.133	0.876148	0.694812	0.201924		0.215	0.703	0.0827	0.133
B0276	A5682	CDS	ACOXL_HUMAN	B4DU63	ENSG00000153093	55289	Hs.253320		Acyl-coenzyme A oxidase-like protein 1	ACOXL	FLJ11042|FLJ59051		C:peroxisome|F:acyl-CoA oxidase activity|P:fatty acid beta-oxidation|C:peroxisomal matrix|F:acyl-CoA dehydrogenase activity|F:electron carrier activity|F:fatty-acyl-CoA binding|F:flavin adenine dinucleotide binding|F:oxidoreductase activity, acting on the CH-CH group of donors, with a flavin as acceptor|F:pristanoyl-CoA oxidase activity|P:fatty acid beta-oxidation using acyl-CoA dehydrogenase|P:f…	Alternative splicing|Complete proteome|FAD|Flavoprotein|Oxidoreductase|Polymorphism|Reference proteome	ENZ	B0276				0.932	0.871	-0.0192616							0.296	0.135	0.27698			0.932	0.0305841					0.296	0.528708	0.279646	0.525235		0.932			0.296
B0277	A5683	CDS	ACPH_HUMAN	H0YFE5	ENSG00000164062	327	Hs.517969	102645	Acylamino-acid-releasing enzyme	APEH|D3F15S2|D3S48E|DNF15S2	hCG_1784107		C:cytoplasm|C:nuclear membrane|F:serine-type endopeptidase activity|C:cytosol|C:extracellular exosome|F:omega peptidase activity|F:poly(A) RNA binding|P:beta-amyloid metabolic process|P:proteolysis|P:translational termination	Complete proteome|Proteomics identification|Reference proteome|Acetylation|Cytoplasm|Direct protein sequencing|Hydrolase|Phosphoprotein|Polymorphism	ENZ	B0277				0.00512	0.000504	0.65626							0.365	0.185	0.245031			0.00512	2.29073					0.365	0.437707	1.36422	0.0432296		0.00512			0.365
B0278	A5684	CDS	PXYP1_HUMAN	D6RDP0	ENSG00000155893	92370	Hs.657887		Acid phosphatase-like protein 2	PXYLP1|ACPL2|HEL124|XYLP|UNQ370|LFRN370	UNQ370/PRO706|hCG_17601|DKFZp434B2119|DKFZP434B2119|FLJ23751|FLJ50551|FLJ79020|FLJ53574		C:Golgi apparatus|C:Golgi membrane|C:integral component of membrane|F:acid phosphatase activity|F:phosphatase activity|P:chondroitin sulfate proteoglycan biosynthetic process|P:glycosaminoglycan biosynthetic process|P:positive regulation of heparan sulfate proteoglycan biosynthetic process	Complete proteome|Reference proteome|Alternative splicing|Glycoprotein|Golgi apparatus|Hydrolase|Membrane|Signal-anchor|Transmembrane|Transmembrane helix|Proteomics identification|Signal	ENZ	B0278				0.00678	0.000746	-0.966395							0.108	0.0327	0.354093			0.00678	2.16877					0.108	0.966576	1.56767	0.0270599		0.00678			0.108
B0279	A791B	CDS	ACPM_HUMAN	A4UCS3	ENSG00000004779	4706	Hs.189716	603836	Acyl carrier protein, mitochondrial precursor	NDUFAB1			P:fatty acid biosynthetic process|C:mitochondrial inner membrane|C:mitochondrial matrix|C:mitochondrial membrane|C:mitochondrial respiratory chain complex I|F:ACP phosphopantetheine attachment site binding involved in fatty acid biosynthetic process|F:calcium ion binding|F:fatty acid binding|F:NADH dehydrogenase (ubiquinone) activity|P:glyoxylate metabolic process|P:mitochondrial electron transpo…	Ubiquinone|Complete proteome|Fatty acid biosynthesis|Fatty acid metabolism|Lipid biosynthesis|Lipid metabolism|Phosphopantetheine|Proteomics identification|Reference proteome|3D-structure|Acetylation|Direct protein sequencing|Electron transport|Mitochondrion|Phosphoprotein|Respiratory chain|Transit peptide|Transport	TP	B0279	8.5e-06	5.09e-07	0.788	0.135	0.0442	0.424276	0.457	0.237	0.364423	0.582	0.399	-0.202121	0.005	0.000581	0.862553	8.5e-06	5.07058	0.135	0.869666	0.457	0.340084	0.582	0.235077	0.005	2.30103	1.76329	0.017247	8.5e-06	0.135	0.457	0.582	0.005	0.788
B0280	A792B	CDS	ACRBP_HUMAN	B2R6Z8	ENSG00000111644	84519	Hs.123239	608352	Acrosin binding protein	ACRBP|SP32	hCG_2002250|FLJ51145|FLJ93199		C:acrosomal vesicle|C:extracellular region|C:nucleus|P:sperm capacitation	Coiled coil|Signal|Complete proteome|Proteomics identification|Reference proteome|Cytoplasmic vesicle|Phosphoprotein|Polymorphism|Secreted	UK	B0280				0.0284	0.0053	0.466766							0.229	0.0935	-0.120153			0.0284	1.54668					0.229	0.640165	1.09342	0.0806449		0.0284			0.229
B0281	A760C	CDS	ACRC_HUMAN	B3KXM1	ENSG00000147174	93953	Hs.135167	300369	Acidic repeat-containing protein	ACRC|NAAR1	FLJ40114|FLJ45705		C:nucleus	Complete proteome|Nucleus|Polymorphism|Reference proteome	UK	B0281				0.503	0.296	-0.246683							0.245	0.103	-0.155913			0.503	0.298432					0.245	0.610834	0.454633	0.351048		0.503			0.245
B0282	A5685	CDS	ACRO_HUMAN	Q6LDE2	ENSG00000100312	49	Hs.370870	102480	Acrosin precursor	proacrosin|ACR|ACRS	bA395L14.13		C:acrosomal vesicle|F:serine-type endopeptidase activity|C:acrosomal matrix|C:extracellular region|C:Golgi-associated vesicle|C:nucleus|C:protein complex|F:amidase activity|F:copper ion binding|F:DNA binding|F:drug binding|F:fucose binding|F:mannose binding|F:protease binding|F:zinc ion binding|P:acrosome matrix dispersal|P:acrosome reaction|P:activation of adenylate cyclase activity|P:binding of…	Complete proteome|Disulfide bond|Proteomics identification|Reference proteome|Signal|Glycoprotein|Hydrolase|Polymorphism|Protease|Serine protease|Zymogen	ENZ	B0282				0.221	0.0883	-0.17574	0.129	0.0373	0.654041	0.00241	0.000334	0.898111	0.86	0.746	-0.0215801			0.221	0.655608	0.129	0.88941	0.00241	2.61798	0.86	0.0655015	1.05713	0.0876747		0.221	0.129	0.00241	0.86
B0283	A5687	CDS	ACS2B_HUMAN	A8K051	ENSG00000066813	348158	Hs.298252|Hs.567879	614359	Acyl-CoA synthetase medium chain family member 2B	ACSM2B|ACSM2	HYST1046|FLJ76695	LOC348158	F:catalytic activity|P:metabolic process|C:mitochondrial matrix|C:mitochondrion|F:ATP binding|F:butyrate-CoA ligase activity|F:CoA-ligase activity|F:metal ion binding|P:fatty acid metabolic process|P:xenobiotic metabolic process|C:integral component of membrane	Acetylation|ATP-binding|Complete proteome|Direct protein sequencing|Fatty acid metabolism|Ligase|Lipid metabolism|Magnesium|Metal-binding|Mitochondrion|Nucleotide-binding|Phosphoprotein|Reference proteome|Transit peptide|Proteomics identification|Membrane|Transmembrane|Transmembrane helix	ENZ	B0283				0.593	0.387	-0.201073							0.338	0.165	0.108216			0.593	0.226945					0.338	0.471083	0.349014	0.447699		0.593			0.338
B0284	A5688	CDS	ACS2L_HUMAN	Q7Z5G3	ENSG00000154930	84532	Hs.529353	614355	Acetyl-coenzyme A synthetase 2-like, mitochondrial precursor	ACSS1|ACAS2L	KIAA1846|FLJ00013|DKFZp666G0810|RP4-568C11.1-002|hCG_17629|FLJ43068|DKFZP666G0810|FLJ33532|DKFZp666B209|FLJ45659|FLJ58578		F:acetate-CoA ligase activity|F:AMP binding|F:ATP binding|P:acetyl-CoA biosynthetic process from acetate|F:catalytic activity|P:metabolic process|C:mitochondrial matrix|P:acetate biosynthetic process|P:acetyl-CoA biosynthetic process|P:ethanol oxidation|P:propionate biosynthetic process	ATP-binding|Ligase|Nucleotide-binding|3D-structure|Acetylation|Alternative splicing|Complete proteome|Direct protein sequencing|Mitochondrion|Polymorphism|Reference proteome|Transit peptide|Proteomics identification	ENZ	B0284				0.00479	0.000458	-1.46432							0.926	0.859	0.0283693			0.00479	2.31966					0.926	0.033389	1.17653	0.0665998		0.00479			0.926
B0285	A5689	CDS	ACSA_HUMAN	Q68CU9	ENSG00000131069	55902	Hs.517034	605832	Acetyl-coenzyme A synthetase, cytoplasmic	ACSS2|ACAS2	hCG_38506|RP5-1161H23.2-006|FLJ34962|DJ1161H23.1|DJ18C9.1.2|FLJ12546|DJ18C9.1.3|DJ18C9.1.4|DKFZp762G026		F:acetate-CoA ligase activity|F:AMP binding|F:ATP binding|P:acetyl-CoA biosynthetic process from acetate|F:catalytic activity|P:metabolic process|C:cytoplasm|C:cytosol|C:intracellular membrane-bounded organelle|C:nucleoplasm|P:acetate biosynthetic process|P:ethanol oxidation|P:lipid biosynthetic process|P:propionate biosynthetic process	ATP-binding|Ligase|Nucleotide-binding|Acetylation|Alternative splicing|Complete proteome|Cytoplasm|Phosphoprotein|Reference proteome|Proteomics identification	ENZ	B0285	0.0393	0.0141	-0.513	0.766	0.602	-0.190347							0.00622	0.00077	0.699972	0.0393	1.40561	0.766	0.115771					0.00622	2.20621	1.24253	0.0572098	0.0393	0.766			0.00622	-0.513
B0286	A5690	CDS	ACSF2_HUMAN	B4DTB9	ENSG00000167107	80221	Hs.288959	610465	Acyl-CoA synthetase family member 2, mitochondrial precursor	ACSF2|UNQ493|AVYV493	UNQ493/PRO1009|FLJ20920|FLJ51819|FLJ54351|FLJ50666|FLJ50687	LOC80221	F:ligase activity|P:metabolic process|C:mitochondrial matrix|F:acyl-CoA ligase activity|F:ATP binding|P:fatty acid metabolic process|P:long-chain fatty-acyl-CoA biosynthetic process|F:catalytic activity	Ligase|Acetylation|Alternative splicing|ATP-binding|Complete proteome|Fatty acid metabolism|Lipid metabolism|Mitochondrion|Nucleotide-binding|Polymorphism|Reference proteome|Transit peptide|Proteomics identification	ENZ	B0286				0.0139	0.00201	0.791977							0.35	0.173	0.1651			0.0139	1.85699					0.35	0.455932	1.15646	0.0697496		0.0139			0.35
B0287	A5691	CDS	ACSF3_HUMAN	Q6P2C7	ENSG00000176715	197322	Hs.461727|Hs.720526	614245|614265	Acyl-CoA synthetase family member 3, mitochondrial	ACSF3	PSEC0197|FLJ77772|HEMBA1001490	LOC197322	F:catalytic activity|P:metabolic process|C:mitochondrial matrix|C:mitochondrion|F:acid-thiol ligase activity|F:ATP binding|F:malonyl-CoA synthetase activity|F:very long-chain fatty acid-CoA ligase activity|P:fatty acid biosynthetic process|P:fatty acid metabolic process|P:long-chain fatty-acyl-CoA biosynthetic process|P:malonate catabolic process	ATP-binding|Complete proteome|Fatty acid metabolism|Ligase|Lipid metabolism|Mitochondrion|Nucleotide-binding|Polymorphism|Reference proteome|Transit peptide|Proteomics identification	ENZ	B0287				0.02	0.00329	0.889354							0.0458	0.0104	-0.210589			0.02	1.69897					0.0458	1.33913	1.51905	0.0302655		0.02			0.0458
B0288	A5692	CDS	ACSF4_HUMAN	B7ZAI1	ENSG00000157426	132949	Hs.104347	614365	Acyl-CoA synthetase family member 4	AASDH|ACSF4|U26|NRPS998	HSPC318|FLJ51442|hCG_1746848|FLJ60483|FLJ54663|FLJ79195	LOC132948	F:catalytic activity|P:metabolic process|C:integral component of membrane|F:acid-thiol ligase activity|F:ATP binding|P:fatty acid metabolic process	Membrane|Transmembrane|Transmembrane helix|Alternative splicing|ATP-binding|Complete proteome|Fatty acid metabolism|Ligase|Lipid metabolism|Nucleotide-binding|Phosphopantetheine|Phosphoprotein|Polymorphism|Reference proteome|Proteomics identification	ENZ	B0288				5.65e-05	7.46e-07	-1.15936							0.0818	0.0224	-0.236032			5.65e-05	4.24795					0.0818	1.08725	2.6676	0.00214981		5.65e-05			0.0818
B0289	A5693	CDS	ACSL1_HUMAN	Q108N2	ENSG00000151726	2180	Hs.406678	152425|152426	Long-chain-fatty-acid--CoA ligase 1	ACSL1|FACL1|FACL2|LACS|LACS1|LACS2	hCG_17004|FLJ38798|FLJ54220|FLJ76467|FLJ59311|FLJ53511		F:catalytic activity|P:metabolic process|C:integral component of membrane|F:ligase activity|C:endoplasmic reticulum membrane|C:membrane|C:mitochondrial outer membrane|C:mitochondrion|C:peroxisomal membrane|C:plasma membrane|F:ATP binding|F:long-chain fatty acid-CoA ligase activity|P:adiponectin-activated signaling pathway|P:alpha-linolenic acid metabolic process|P:linoleic acid metabolic process|…	Membrane|Transmembrane|Transmembrane helix|Ligase|Complete proteome|Proteomics identification|Reference proteome|Acetylation|Alternative splicing|ATP-binding|Direct protein sequencing|Endoplasmic reticulum|Fatty acid metabolism|Glycoprotein|Lipid metabolism|Magnesium|Microsome|Mitochondrion|Mitochondrion outer membrane|Nitration|Nucleotide-binding|Peroxisome|Phosphoprotein|Signal-anchor	ENZ	B0289							0.653	0.431	0.158921	0.0569	0.0169	-0.609547	0.637	0.442	0.252108					0.653	0.185087	0.0569	1.24489	0.637	0.195861	0.541945	0.287114			0.653	0.0569	0.637
B0290	A5695	CDS	ACSL4_HUMAN	B4DH39	ENSG00000068366	2182	Hs.268785	300157|300194|300387	Long-chain-fatty-acid--CoA ligase 4	FACL4|ACSL4|ACS4|LACS4	hCG_20616|RP1-136J15.4-001|DA13I1.1|FLJ57028		C:integral component of membrane|F:ligase activity|P:metabolic process|F:catalytic activity|C:cytoplasm|C:endoplasmic reticulum membrane|C:ER-mitochondrion membrane contact site|C:extracellular exosome|C:lipid particle|C:membrane|C:mitochondrial outer membrane|C:neuronal cell body|C:peroxisomal membrane|F:arachidonate-CoA ligase activity|F:ATP binding|F:long-chain fatty acid-CoA ligase activity|F…	Ligase|Membrane|Transmembrane|Transmembrane helix|Alport syndrome|Alternative splicing|ATP-binding|Complete proteome|Deafness|Disease mutation|Elliptocytosis|Endoplasmic reticulum|Fatty acid metabolism|Hereditary hemolytic anemia|Lipid metabolism|Magnesium|Mental retardation|Microsome|Mitochondrion|Mitochondrion outer membrane|Nucleotide-binding|Peroxisome|Phosphoprotein|Polymorphism|Reference pr…	ENZ	B0290	0.343	0.22	-0.331	0.0431	0.0093	0.35708	0.975	0.951	0.0161285	0.0369	0.00986	-0.55823	0.663	0.473	-0.0788715	0.343	0.464706	0.0431	1.36552	0.975	0.0109954	0.0369	1.43297	0.663	0.178486	0.690537	0.203922	0.343	0.0431	0.975	0.0369	0.663	-0.331
B0291	A5696	CDS	ACSL5_HUMAN	B4DX30	ENSG00000197142	51703	Hs.11638	605677	Long-chain-fatty-acid--CoA ligase 5	ACSL5|ACS5|FACL5|UNQ633	UNQ633/PRO1250|hCG_39840|FLJ52792		F:ligase activity|P:metabolic process|C:endoplasmic reticulum|C:endoplasmic reticulum membrane|C:integral component of membrane|C:membrane|C:mitochondrial inner membrane|C:mitochondrial outer membrane|C:mitochondrion|C:nucleolus|C:nucleus|F:ATP binding|F:long-chain fatty acid-CoA ligase activity|P:long-chain fatty acid metabolic process|P:long-chain fatty-acyl-CoA biosynthetic process|P:regulatio…	Ligase|Acetylation|Alternative splicing|ATP-binding|Complete proteome|Endoplasmic reticulum|Fatty acid metabolism|Lipid metabolism|Magnesium|Membrane|Mitochondrion|Mitochondrion outer membrane|Nucleotide-binding|Phosphoprotein|Polymorphism|Reference proteome|Signal-anchor|Transmembrane|Transmembrane helix	ENZ	B0291				0.35	0.171	0.305274							0.0282	0.00549	-0.643336			0.35	0.455932					0.0282	1.54975	1.00284	0.0993479		0.35			0.0282
B0292	A3659	CDS	ACSL6_HUMAN	D3DQ84	ENSG00000164398	23305	Hs.14945	604443	Long-chain-fatty-acid--CoA ligase 6	ACSL6|ACS2|FACL6|LACS5	hCG_23478|KIAA0837|DKFZP547D104|DKFZp547D104|FLJ16173|FLJ55964		F:catalytic activity|P:metabolic process|F:ligase activity|C:integral component of membrane|C:endoplasmic reticulum membrane|C:membrane|C:mitochondrial outer membrane|C:peroxisomal membrane|C:plasma membrane|F:ATP binding|F:enzyme binding|F:long-chain fatty acid-CoA ligase activity|F:protein homodimerization activity|P:acyl-CoA metabolic process|P:long-chain fatty acid metabolic process|P:long-ch…	Ligase|Membrane|Transmembrane|Transmembrane helix|Alternative splicing|ATP-binding|Chromosomal rearrangement|Complete proteome|Endoplasmic reticulum|Fatty acid metabolism|Lipid metabolism|Magnesium|Microsome|Mitochondrion|Mitochondrion outer membrane|Nucleotide-binding|Peroxisome|Reference proteome|Proteomics identification	ENZ	B0292				0.000587	2.25e-05	-1.50913	0.809	0.633	0.281206	0.0915	0.0313	1.01999	0.592	0.393	0.0820572			0.000587	3.23136	0.809	0.0920515	0.0915	1.03858	0.592	0.227678	1.14742	0.0712168		0.000587	0.809	0.0915	0.592
B0293	A5697	CDS	ACSM1_HUMAN	O75203	ENSG00000166743	116285	Hs.306812	614357	Acyl-coenzyme A synthetase ACSM1, mitochondrial	ACSM1|BUCS1|LAE|MACS1|MACS	hCG_1818814|A-923A4.2|FLJ95037		F:catalytic activity|P:metabolic process|C:blood microparticle|C:extracellular exosome|C:mitochondrial matrix|F:acyl-CoA ligase activity|F:ATP binding|F:butyrate-CoA ligase activity|F:CoA-ligase activity|F:fatty acid ligase activity|F:GTP binding|F:metal ion binding|P:benzoate metabolic process|P:butyrate metabolic process|P:cholesterol homeostasis|P:energy derivation by oxidation of organic comp…	Acetylation|Alternative splicing|ATP-binding|Complete proteome|Fatty acid metabolism|GTP-binding|Ligase|Lipid metabolism|Magnesium|Metal-binding|Mitochondrion|Nucleotide-binding|Polymorphism|Reference proteome|Transit peptide|Membrane|Proteomics identification|Transmembrane|Transmembrane helix	ENZ	B0293				0.00389	0.000341	-0.603154	0.862	0.724	-0.245688	0.917	0.85	0.102846	0.816	0.679	0.0258123			0.00389	2.41005	0.862	0.0644927	0.917	0.0376307	0.816	0.0883098	0.650121	0.22381		0.00389	0.862	0.917	0.816
B0294	A5698	CDS	ACSM3_HUMAN	V9H1I0	ENSG00000005187	6296	Hs.706754	145505	Acyl-coenzyme A synthetase ACSM3, mitochondrial precursor	SA|ACSM3|SAH|44M2.2	FLJ56648|FLJ77928		F:catalytic activity|P:metabolic process|C:mitochondrial matrix|F:ATP binding|F:butyrate-CoA ligase activity|F:fatty acid ligase activity|F:metal ion binding|P:cholesterol homeostasis|P:fatty acid biosynthetic process|P:regulation of blood pressure	Complete proteome|Proteomics identification|Reference proteome|Acetylation|Alternative splicing|ATP-binding|Fatty acid metabolism|Ligase|Lipid metabolism|Magnesium|Metal-binding|Mitochondrion|Nucleotide-binding|Polymorphism|Transit peptide	ENZ	B0294				0.365	0.182	0.521634	0.605	0.379	0.349375	0.0587	0.0176	0.881164	0.652	0.46	0.050255			0.365	0.437707	0.605	0.218245	0.0587	1.23136	0.652	0.185752	0.518267	0.303203		0.365	0.605	0.0587	0.652
B0296	A5699	CDS	ACSM5_HUMAN	Q6NUN0	ENSG00000183549	54988	Hs.659606	614361	Acyl-coenzyme A synthetase ACSM5, mitochondrial	ACSM5|MACS3	FLJ20581		C:mitochondrial matrix|F:ATP binding|F:butyrate-CoA ligase activity|F:GTP binding|F:metal ion binding|P:fatty acid metabolic process|F:catalytic activity|P:metabolic process	Acetylation|Alternative splicing|ATP-binding|Complete proteome|Fatty acid metabolism|GTP-binding|Ligase|Lipid metabolism|Magnesium|Metal-binding|Mitochondrion|Nucleotide-binding|Polymorphism|Reference proteome|Transit peptide|Proteomics identification	ENZ	B0296				0.553	0.345	0.236677							0.236	0.0976	0.118822			0.553	0.257275					0.236	0.627088	0.442181	0.361259		0.553			0.236
B0298	A5700	CDS	ACSS3_HUMAN	Q9H6R3	ENSG00000111058	79611	Hs.259559	614356	Acyl-CoA synthetase short-chain family member 3 mitochondrial	ACSS3	hCG_23730|FLJ21963|FLJ90457	LOC79611	C:mitochondrion|F:acetate-CoA ligase activity|F:ATP binding|P:metabolic process|F:catalytic activity	Acetylation|Alternative splicing|ATP-binding|Complete proteome|Ligase|Mitochondrion|Nucleotide-binding|Reference proteome|Transit peptide|Proteomics identification	ENZ	B0298				0.303	0.138	-0.255193							0.192	0.0723	0.173968			0.303	0.518557					0.192	0.716699	0.617628	0.241197		0.303			0.192
B0299	A4547	CDS	ACTA_HUMAN	B4DUI8	ENSG00000107796	59	Hs.500483|Hs.516105	102620|611788|613834|614042	Actin, aortic smooth muscle	ACTA2|ACT|ACTSA|ACTVS	GIG46|hCG_22984|RP11-399O19.2-002|FLJ52761|FLJ52755		F:ATP binding|C:actin cytoskeleton|C:cell body|C:cytoplasm|C:cytosol|C:extracellular exosome|C:extracellular space|C:filopodium|C:lamellipodium|C:protein complex|C:smooth muscle contractile fiber|F:protein kinase binding|P:glomerular mesangial cell development|P:mesenchyme migration|P:muscle contraction|P:positive regulation of gene expression|P:regulation of blood pressure|P:response to virus|P:…	ATP-binding|Nucleotide-binding|Complete proteome|Proteomics identification|Reference proteome|Acetylation|Aortic aneurysm|Cytoplasm|Cytoskeleton|Disease mutation|Isopeptide bond|Methylation|Muscle protein|Oxidation|Polymorphism	CS	B0299	0.392	0.262	-0.212	0.422	0.227	-0.576963	0.000331	1.63e-05	4.24345	0.784	0.644	-0.333195	0.0185	0.00314	0.800611	0.392	0.406714	0.422	0.374688	0.000331	3.48017	0.784	0.105684	0.0185	1.73283	1.22002	0.0602536	0.392	0.422	0.000331	0.784	0.0185	-0.212
B0300	A4548	CDS	ACTB_HUMAN	K4EQ44	ENSG00000075624	60	Hs.514581|Hs.713764|Hs.520640|Hs.580547|Hs.558782	102630|243310|607371	Actin, cytoplasmic 1	ACT|ACTB|PS1TP5BP1	hCG_15971|FLJ52842|FLJ55253|FLJ79260|FLJ43573		C:cytoskeleton|C:dense body|C:focal adhesion|C:plasma membrane|F:ATP binding|C:blood microparticle|C:cytoplasm|C:cytoplasmic ribonucleoprotein granule|C:cytosol|C:extracellular exosome|C:extracellular space|C:intracellular ribonucleoprotein complex|C:membrane|C:MLL5-L complex|C:NuA4 histone acetyltransferase complex|C:nuclear chromatin|C:nucleoplasm|C:protein complex|F:identical protein binding|F…	ATP-binding|Nucleotide-binding|Complete proteome|Proteomics identification|Reference proteome|3D-structure|Acetylation|Cytoplasm|Cytoskeleton|Deafness|Direct protein sequencing|Disease mutation|Dystonia|Isopeptide bond|Mental retardation|Methylation|Oxidation|Polymorphism|Ubl conjugation	CS	B0300				0.652	0.453	0.213857	0.953	0.9	0.0908157	0.624	0.444	0.423663	0.284	0.127	0.29061			0.652	0.185752	0.953	0.0209071	0.624	0.204815	0.284	0.546682	0.239539	0.576051		0.652	0.953	0.624	0.284
B0301	A4549	CDS	ACTBL_HUMAN	Q562R1	ENSG00000169067	345651	Hs.482167	614835	Beta-actin-like protein 2	ACTBL2	DKFZp686D0972	LOC345651	C:cytoplasm|C:cytoskeleton|C:extracellular exosome|C:extracellular space|F:ATP binding	ATP-binding|Complete proteome|Cytoplasm|Cytoskeleton|Nucleotide-binding|Oxidation|Reference proteome	CS	B0301				0.14	0.0464	0.465995												0.14	0.853872							0.853872	0.14		0.14
B0302	A4551	CDS	ACTC_HUMAN	A8K3K1	ENSG00000159251	70	Hs.118127	102540|612098|612794|613424	Actin, alpha cardiac muscle 1	ACTC1|ACTC	FLJ78096|FLJ32030		C:cell body|C:cytoplasm|C:filopodium|C:lamellipodium|F:ATP binding|P:mesenchyme migration|P:positive regulation of gene expression|C:actin filament|C:actomyosin, actin portion|C:blood microparticle|C:cytosol|C:extracellular exosome|C:extracellular space|C:focal adhesion|C:I band|C:membrane|C:sarcomere|F:ATPase activity|F:myosin binding|P:actin filament-based movement|P:actin-myosin filament slidi…	ATP-binding|Nucleotide-binding|Atrial septal defect|Cardiomyopathy|Complete proteome|Cytoplasm|Cytoskeleton|Disease mutation|Isopeptide bond|Methylation|Muscle protein|Oxidation|Reference proteome	CS	B0302				0.00335	0.000277	0.648455	0.0357	0.00664	2.26375	0.413	0.239	-0.551136	0.0658	0.0168	0.182871			0.00335	2.47496	0.0357	1.44733	0.413	0.38405	0.0658	1.18177	1.37203	0.0424592		0.00335	0.0357	0.413	0.0658
B0303	A4552	CDS	ACTG_HUMAN	Q96FU6	ENSG00000184009	71	Hs.514581|Hs.713764|Hs.631267	102560|604717|614583	Actin, cytoplasmic 2	ACTG1|ACT|ACTG	FLJ57283|FLJ58286		F:ATP binding|C:blood microparticle|C:cytoskeleton|C:cytosol|C:dense body|C:extracellular exosome|C:extracellular space|C:filamentous actin|C:focal adhesion|C:membrane|C:myelin sheath|C:myofibril|C:nucleus|C:plasma membrane|F:identical protein binding|F:structural constituent of cytoskeleton|F:ubiquitin protein ligase binding|P:cell junction assembly|P:ephrin receptor signaling pathway|P:Fc-gamma…	ATP-binding|Nucleotide-binding|Complete proteome|Proteomics identification|Reference proteome|Acetylation|Cytoplasm|Cytoskeleton|Deafness|Direct protein sequencing|Disease mutation|Isopeptide bond|Mental retardation|Methylation|Non-syndromic deafness|Oxidation|Polymorphism	CS	B0303				0.112	0.034	0.600438	0.857	0.715	0.115741	0.861	0.759	0.075385	0.232	0.0951	-0.506064			0.112	0.950782	0.857	0.0670192	0.861	0.0649968	0.232	0.634512	0.429328	0.372111		0.112	0.857	0.861	0.232
B0304	A4553	CDS	ACTH_HUMAN	B3KW67	ENSG00000163017	72	Hs.516105	102545|155310	Actin, gamma 2 propeptide	ACTG2|ACTA3|ACTL3|ACTSG	FLJ51195|FLJ42347		F:ATP binding|C:blood microparticle|C:cell body|C:cell periphery|C:cytoplasm|C:cytosol|C:extracellular exosome|C:extracellular space|C:filopodium|C:lamellipodium|C:myosin filament|P:mesenchyme migration|P:muscle contraction|P:positive regulation of gene expression	ATP-binding|Nucleotide-binding|Complete proteome|Proteomics identification|Reference proteome|Acetylation|Alternative splicing|Cytoplasm|Cytoskeleton|Disease mutation|Isopeptide bond|Muscle protein|Oxidation	CS	B0304	0.669	0.549	0.16	0.472	0.268	0.955561	0.0619	0.0137	2.05535	0.0132	0.0027	1.9279	0.0348	0.00721	1.54096	0.669	0.174574	0.472	0.326058	0.0619	1.20831	0.0132	1.87943	0.0348	1.45842	1.00936	0.0978684	0.669	0.472	0.0619	0.0132	0.0348	0.16
B0305	A233F	CDS	ACTHR_HUMAN	R4GMM0	ENSG00000185231	4158	Hs.248144	202200|607397	Adrenocorticotropic hormone receptor	MC2R|ACTHR	hCG_1647032		C:integral component of membrane|F:corticotropin receptor activity|C:cytoplasm|C:integral component of plasma membrane|C:plasma membrane|F:melanocortin receptor activity|P:G-protein coupled receptor signaling pathway|P:G-protein coupled receptor signaling pathway, coupled to cyclic nucleotide second messenger|P:placenta development|P:positive regulation of cAMP biosynthetic process	Complete proteome|Membrane|Reference proteome|Transmembrane|Transmembrane helix|Cell membrane|Disease mutation|G-protein coupled receptor|Glycoprotein|Lipoprotein|Palmitate|Polymorphism|Receptor|Transducer	RCP	B0305				0.607	0.402	-0.0527846	0.182	0.0601	0.347106	0.000388	3.68e-05	0.698052	0.216	0.0857	0.120737			0.607	0.216811	0.182	0.739929	0.000388	3.41117	0.216	0.665546	1.25836	0.0551615		0.607	0.182	0.000388	0.216
B0306		CDS	ACTL8_HUMAN	Q9H568	ENSG00000117148	81569	Hs.2149		Actin like protein 8	ACTL8	FLJ32777|DJ797K12.1	LOC81569	C:cytoplasm|C:cytoskeleton|P:epithelial cell differentiation	Complete proteome|Cytoplasm|Cytoskeleton|Polymorphism|Reference proteome	CS	B0306				0.274	0.12	0.585816	0.4	0.191	0.283273	0.137	0.053	0.362788	0.134	0.0434	-0.134504			0.274	0.562249	0.4	0.39794	0.137	0.863279	0.134	0.872895	0.674091	0.211792		0.274	0.4	0.137	0.134
B0307	A4554	CDS	ACTL9_HUMAN	Q8TC94	ENSG00000181786	284382	Hs.209206		Actin-like protein 9	ACTL9|ACTL7C	HSD21|MGC33407	LOC284382	C:cytoplasm|C:cytoskeleton	Complete proteome|Cytoplasm|Cytoskeleton|Polymorphism|Reference proteome	CS	B0307				0.611	0.405	0.0672042							0.00398	0.00043	0.265963			0.611	0.213959					0.00398	2.40012	1.30704	0.0493131		0.611			0.00398
B0308	A2341	CDS	ACTN1_HUMAN	A1L0V1	ENSG00000072110	87	Hs.235750|Hs.509765	102575|615193	Alpha-actinin 1	ACTN1	hCG_22243|CS0DB009YA03|FLJ59209|FLJ54718|FLJ54739|FLJ40884|FLJ54432|FLJ53313		F:calcium ion binding|P:actin crosslink formation|P:actin filament bundle assembly|C:brush border|C:cell projection|C:cell-cell junction|C:cytoplasm|C:cytosol|C:extracellular exosome|C:extracellular region|C:extracellular space|C:fascia adherens|C:focal adhesion|C:intracellular|C:plasma membrane|C:platelet alpha granule lumen|C:pseudopodium|C:ruffle|C:stress fiber|C:Z disc|F:actin filament bindin…	Actin-binding|Coiled coil|Repeat|Complete proteome|Proteomics identification|Reference proteome|3D-structure|Acetylation|Alternative splicing|Calcium|Cell junction|Cell membrane|Cell projection|Cytoplasm|Cytoskeleton|Direct protein sequencing|Disease mutation|Membrane|Metal-binding|Phosphoprotein|Polymorphism	CS	B0308	0.000417	5.85e-05	-0.892	0.0315	0.00607	-0.770375	3.08e-05	7.83e-07	3.64834	0.166	0.0681	0.976023	0.0053	0.000627	0.881864	0.000417	3.37986	0.0315	1.50169	3.08e-05	4.51145	0.166	0.779892	0.0053	2.27572	2.48972	0.003238	0.000417	0.0315	3.08e-05	0.166	0.0053	-0.892
B0309	A0007	CDS	ACTN2_HUMAN	B7Z4P8	ENSG00000077522	88	Hs.498178	102573|612158	Alpha-actinin 2	ACTN2	FLJ55401|hCG_1810883|FLJ96254|FLJ55142|FLJ50104|FLJ54277|FLJ51840		F:calcium ion binding|C:actin filament|C:cortical actin cytoskeleton|C:cytoskeleton|C:cytosol|C:dendritic spine|C:extracellular exosome|C:extracellular region|C:filopodium|C:focal adhesion|C:platelet alpha granule lumen|C:pseudopodium|C:Z disc|F:cytoskeletal protein binding|F:FATZ binding|F:identical protein binding|F:integrin binding|F:ion channel binding|F:phosphatidylinositol-4,5-bisphosphate …	Coiled coil|Actin-binding|Repeat|3D-structure|Alternative splicing|Calcium|Cardiomyopathy|Complete proteome|Cytoplasm|Disease mutation|Metal-binding|Phosphoprotein|Polymorphism|Reference proteome|Ubl conjugation	CS	B0309	0.00695	0.00168	-0.697	0.28	0.123	0.928161	0.202	0.0697	0.971048	0.974	0.952	-0.024191	0.00885	0.00121	-0.232484	0.00695	2.15802	0.28	0.552842	0.202	0.694649	0.974	0.011441	0.00885	2.05306	1.094	0.0805377	0.00695	0.28	0.202	0.974	0.00885	-0.697
B0310	A2343	CDS	ACTN3_HUMAN	B2R8Y4	ENSG00000248746	89	Hs.654432|Hs.737862	102574	Alpha-actinin 3	ACTN3	FLJ58651|FLJ94117		F:calcium ion binding|P:negative regulation of oxidative phosphorylation|P:negative regulation of relaxation of muscle|P:positive regulation of fast-twitch skeletal muscle fiber contraction|P:positive regulation of skeletal muscle fiber development|P:positive regulation of skeletal muscle tissue growth|P:regulation of muscle system process|C:actin filament|C:cytosol|C:extracellular exosome|C:foca…	Actin-binding|Coiled coil|Repeat|Complete proteome|Reference proteome|3D-structure|Acetylation|Calcium|Metal-binding|Polymorphism	CS	B0310				0.178	0.0653	0.370903	0.905	0.805	0.0822117	0.771	0.626	-0.133763	0.385	0.2	0.101868			0.178	0.74958	0.905	0.0433514	0.771	0.112946	0.385	0.414539	0.330104	0.467623		0.178	0.905	0.771	0.385
B0311	A2344	CDS	ACTN4_HUMAN	B4DSX0	ENSG00000130402|ENSG00000282844	81	Hs.270291	603278|604638	Alpha-actinin 4	ACTN4	FLJ61380|FLJ58087		P:bicellular tight junction assembly|P:protein localization to bicellular tight junction|F:calcium ion binding|C:brush border|C:cell-cell junction|C:cortical cytoskeleton|C:cytoplasm|C:extracellular exosome|C:extracellular region|C:extracellular space|C:focal adhesion|C:intracellular|C:intracellular ribonucleoprotein complex|C:neuron projection|C:nucleus|C:perinuclear region of cytoplasm|C:platel…	Actin-binding|Repeat|Coiled coil|3D-structure|Acetylation|Alternative splicing|Calcium|Cell junction|Complete proteome|Cytoplasm|Disease mutation|Isopeptide bond|Metal-binding|Nucleus|Phosphoprotein|Protein transport|Reference proteome|Transport|Ubl conjugation|Proteomics identification	CS	B0311	0.819	0.734	-0.0386	0.000132	2.56e-06	0.798986	0.000112	4.11e-06	0.915212	0.00129	0.000158	0.53749	0.879	0.777	-0.0369824	0.819	0.0867161	0.000132	3.87943	0.000112	3.95078	0.00129	2.88941	0.879	0.0560111	2.17247	0.0067225	0.819	0.000132	0.000112	0.00129	0.879	-0.0386
B0312	A4555	CDS	ACTS_HUMAN	B7Z6P1	ENSG00000143632	58	Hs.1288	102610|161800|255310	Actin, alpha skeletal muscle	ACTA1|ACTA	RP5-1068B5.2-002|RP5-1068B5.2-003|FLJ39583|FLJ53662		F:ATP binding|C:actin cytoskeleton|C:actin filament|C:blood microparticle|C:cell body|C:cytosol|C:extracellular exosome|C:extracellular space|C:filopodium|C:lamellipodium|C:sarcomere|C:stress fiber|C:striated muscle thin filament|F:ADP binding|F:myosin binding|F:structural constituent of cytoskeleton|P:cell growth|P:mesenchyme migration|P:muscle contraction|P:muscle filament sliding|P:positive re…	ATP-binding|Nucleotide-binding|Complete proteome|Proteomics identification|Reference proteome|3D-structure|Acetylation|Cytoplasm|Cytoskeleton|Disease mutation|Isopeptide bond|Methylation|Muscle protein|Nemaline myopathy|Oxidation	CS	B0312	0.0816	0.0347	0.419	0.969	0.94	-0.0240101	0.3	0.122	1.10499	0.831	0.716	0.090681	0.521	0.32	-0.0715996	0.0816	1.08831	0.969	0.0136762	0.3	0.522879	0.831	0.080399	0.521	0.283162	0.397685	0.400235	0.0816	0.969	0.3	0.831	0.521	0.419
B0313	A234F	CDS	ACTT1_HUMAN	Q8TDG2	ENSG00000123165	139741	Hs.680125	300487	Actin-related protein T1	ACTRT1|ARPT1	HSD27		C:cytoplasm|C:cytoskeleton|P:mitophagy in response to mitochondrial depolarization|P:positive regulation of defense response to virus by host|P:xenophagy	Complete proteome|Cytoplasm|Cytoskeleton|Reference proteome	CS	B0313				0.913	0.836	-0.0467156												0.913	0.0395292							0.0395292	0.913		0.913
B0314	A235F	CDS	ACTT2_HUMAN	B2RB53	ENSG00000169717	140625	Hs.236635	608535	Actin-related protein T2/M2/hArpM2	ACTRT2|ARPM2|HARPM2	FLJ25424|FLJ95315		C:cytoplasm|C:cytoskeleton	Complete proteome|Cytoplasm|Cytoskeleton|Polymorphism|Reference proteome	CS	B0314				0.967	0.935	-0.0078071							0.76	0.599	0.0314211			0.967	0.0145735					0.76	0.119186	0.06688	0.857275		0.967			0.76
B0315	A236F	CDS	ACTT3_HUMAN	Q9BYD9	ENSG00000184378	84517	Hs.135411	608534	Actin related protein M1	ACTRT3|ARPM1	FLJ30784		C:cytoplasm|C:cytoskeleton|C:male germ cell nucleus	Complete proteome|Cytoplasm|Cytoskeleton|Nucleus|Polymorphism|Reference proteome	CS	B0315				0.0867	0.024	0.390855							0.342	0.167	0.0724493			0.0867	1.06198					0.342	0.465974	0.763977	0.172196		0.0867			0.342
B0316	A793B	CDS	ACTY_HUMAN	Q13841	ENSG00000115073	10120	Hs.98791	605144	Beta-centractin	ACTR1B|CTRN2|ARP1	hCG_1987062		C:dynactin complex|C:centrosome|C:cytoplasm|C:cytosol|C:extracellular exosome|C:membrane|C:microtubule cytoskeleton|C:microtubule end|F:ATP binding|P:antigen processing and presentation of exogenous peptide antigen via MHC class II	Acetylation|ATP-binding|Complete proteome|Cytoplasm|Cytoskeleton|Direct protein sequencing|Nitration|Nucleotide-binding|Polymorphism|Reference proteome	CS	B0316	0.485	0.351	0.145	0.63	0.428	0.0996057	0.971	0.941	-0.0114105	0.235	0.11	0.194123	0.00365	0.000385	0.349615	0.485	0.314258	0.63	0.200659	0.971	0.0127808	0.235	0.628932	0.00365	2.43771	0.718868	0.191044	0.485	0.63	0.971	0.235	0.00365	0.145
B0317	A0660	CDS	ACTZ_HUMAN	B4DXP9	ENSG00000138107	10121	Hs.153961	605143	Alpha-centractin	ACTR1A|CTRN1	BA18I14.9|bA18I14.9|FLJ55002|FLJ52800|FLJ52695		C:dynactin complex|F:ATP binding|C:centrosome|C:cytoplasm|C:cytosol|C:extracellular exosome|C:microtubule associated complex|C:microtubule cytoskeleton|C:microtubule end|C:myelin sheath|P:antigen processing and presentation of exogenous peptide antigen via MHC class II|P:G2/M transition of mitotic cell cycle|P:vesicle-mediated transport	ATP-binding|Nucleotide-binding|Complete proteome|Proteomics identification|Reference proteome|Acetylation|Cytoplasm|Cytoskeleton|Direct protein sequencing	CS	B0317	0.000253	3.22e-05	0.642	0.0166	0.00253	0.548292	0.407	0.196	0.183338	0.787	0.649	-0.051227	0.496	0.296	0.194893	0.000253	3.59688	0.0166	1.77989	0.407	0.390406	0.787	0.104025	0.496	0.304518	1.23514	0.058191	0.000253	0.0166	0.407	0.787	0.496	0.642
B0318	A5701	CDS	ACV1B_HUMAN	F5H5Q2	ENSG00000135503	91	Hs.438918	601300	Activin receptor type-1B	ACVR1B|ACVRLK4|ALK4	FLJ55393|FLJ61341		C:membrane|F:ATP binding|F:receptor signaling protein serine/threonine kinase activity|F:transmembrane receptor protein serine/threonine kinase activity|C:activin receptor complex|C:cell surface|C:extracellular exosome|C:integral component of plasma membrane|C:plasma membrane|C:receptor complex|F:activin receptor activity, type I|F:inhibin binding|F:metal ion binding|F:protein serine/threonine ki…	Complete proteome|Proteomics identification|Reference proteome|Alternative splicing|ATP-binding|Cell membrane|Glycoprotein|Kinase|Magnesium|Manganese|Membrane|Metal-binding|Nucleotide-binding|Phosphoprotein|Polymorphism|Receptor|Serine/threonine-protein kinase|Signal|Transferase|Transmembrane|Transmembrane helix|Ubl conjugation	ENZ	B0318				0.0358	0.00723	-0.300008	7.81e-05	2.53e-06	1.2695	0.00696	0.00123	0.756019	0.000971	6.9e-05	0.966679			0.0358	1.44612	7.81e-05	4.10735	0.00696	2.15739	0.000971	3.01278	2.68091	0.00208493		0.0358	7.81e-05	0.00696	0.000971
B0319	A237F	CDS	ACV1C_HUMAN	Q53SF5	ENSG00000123612	130399	Hs.562901	608981	Activin receptor type-1C	ACVR1C|ALK7			C:activin receptor complex|C:plasma membrane|F:activin receptor activity, type I|F:ATP binding|F:growth factor binding|F:metal ion binding|F:nodal binding|F:protein serine/threonine kinase activity|F:receptor signaling protein serine/threonine kinase activity|P:apoptotic nuclear changes|P:cell differentiation|P:lipid storage|P:negative regulation of chorionic trophoblast cell proliferation|P:nega…	Alternative splicing|Apoptosis|ATP-binding|Complete proteome|Kinase|Magnesium|Manganese|Membrane|Metal-binding|Nucleotide-binding|Polymorphism|Receptor|Reference proteome|Serine/threonine-protein kinase|Signal|Transferase|Transmembrane|Transmembrane helix	ENZ	B0319				0.0322	0.00626	-1.3107							0.0126	0.0019	-0.458543			0.0322	1.49214					0.0126	1.89963	1.69589	0.0201425		0.0322			0.0126
B0320	A5702	CDS	ACVL1_HUMAN	B4E0D4	ENSG00000139567	94	Hs.591026	600376|601284	Serine/threonine-protein kinase receptor R3 precursor	ACVRL1|ACVRLK1|ALK1	hCG_37967|FLJ50328|FLJ57074|FLJ57835		C:integral component of membrane|F:ATP binding|F:receptor signaling protein serine/threonine kinase activity|P:transmembrane receptor protein serine/threonine kinase signaling pathway|C:membrane|F:metal ion binding|F:transmembrane receptor protein serine/threonine kinase activity|C:cell surface|C:dendrite|C:integral component of plasma membrane|C:neuronal cell body|C:plasma membrane|F:activin bin…	ATP-binding|Kinase|Membrane|Nucleotide-binding|Receptor|Serine/threonine-protein kinase|Signal|Transferase|Transmembrane|Transmembrane helix|Complete proteome|Proteomics identification|Reference proteome|Magnesium|Manganese|Metal-binding|3D-structure|Angiogenesis|Cell membrane|Disease mutation|Disulfide bond|Glycoprotein|Phosphoprotein|Polymorphism	ENZ	B0320				0.187	0.0694	-0.820565	0.0652	0.0147	0.886945	0.633	0.455	0.319451	5.47e-06	4.28e-08	0.966518			0.187	0.728158	0.0652	1.18575	0.633	0.198596	5.47e-06	5.26201	1.84363	0.0143341		0.187	0.0652	0.633	5.47e-06
B0321	A238F	CDS	ACVR1_HUMAN	Q53SF4	ENSG00000115170	90	Hs.470316	102576|135100	Activin receptor type 1 precursor	ACVR1|ACVRLK2	hCG_1811747|FLJ60721		C:integral component of membrane|F:ATP binding|F:receptor signaling protein serine/threonine kinase activity|P:transmembrane receptor protein serine/threonine kinase signaling pathway|F:transmembrane receptor protein serine/threonine kinase activity|C:membrane|C:activin receptor complex|C:apical part of cell|C:integral component of plasma membrane|F:activin binding|F:activin receptor activity, ty…	ATP-binding|Kinase|Membrane|Nucleotide-binding|Receptor|Serine/threonine-protein kinase|Transferase|Transmembrane|Transmembrane helix|Signal|Complete proteome|Proteomics identification|Reference proteome|3D-structure|Disease mutation|Glycoprotein|Magnesium|Manganese|Metal-binding|Phosphoprotein|Polymorphism	ENZ	B0321	0.482	0.348	-0.204	0.505	0.298	-0.403247	0.0801	0.0194	1.40763	0.77	0.625	-0.227037	0.000484	2.72e-05	0.613795	0.482	0.316953	0.505	0.296709	0.0801	1.09637	0.77	0.113509	0.000484	3.31515	1.02774	0.0938126	0.482	0.505	0.0801	0.77	0.000484	-0.204
B0322	A5703	CDS	ACY1_HUMAN	B4DPC3	ENSG00000243989|ENSG00000114786	100526760|95	Hs.334707	104620|609924	Aminoacylase-1	ACY1|ABHD14A-ACY1|HEL-S-5	hCG_42576|FLJ60317|FLJ60467|FLJ60760		C:cytoplasm|F:aminoacylase activity|F:metallopeptidase activity|P:cellular amino acid metabolic process|F:hydrolase activity|P:metabolic process|C:cytosol|C:extracellular exosome|F:metal ion binding|P:xenobiotic metabolic process	Metal-binding|Zinc|Complete proteome|Proteomics identification|Reference proteome|3D-structure|Alternative splicing|Cytoplasm|Disease mutation|Hydrolase|Polymorphism	ENZ	B0322				0.284	0.126	0.327364	0.0208	0.00324	1.0301	1.96e-07	3.42e-09	2.14986	0.0509	0.0119	0.698515			0.284	0.546682	0.0208	1.68194	1.96e-07	6.70774	0.0509	1.29328	2.55741	0.0027707		0.284	0.0208	1.96e-07	0.0509
B0323	A5704	CDS	ACY2_HUMAN	I3L0T3	ENSG00000108381	443	Hs.171142	271900|608034	Aspartoacylase	ASPA|ACY2|ASP	hCG_32633		C:cytoplasm|F:hydrolase activity, acting on ester bonds|P:metabolic process|C:cytosol|C:extracellular exosome|C:nucleus|F:aminoacylase activity|F:aspartoacylase activity|F:metal ion binding|P:aspartate catabolic process|P:cellular amino acid biosynthetic process|F:hydrolase activity, acting on carbon-nitrogen (but not peptide) bonds, in linear amides	Complete proteome|Proteomics identification|Reference proteome|3D-structure|Cytoplasm|Disease mutation|Hydrolase|Leukodystrophy|Metal-binding|Nucleus|Zinc	ENZ	B0323				0.25	0.105	-0.580152	0.908	0.81	-0.142165	0.685	0.516	0.305711	0.231	0.0942	0.0915196			0.25	0.60206	0.908	0.0419142	0.685	0.164309	0.231	0.636388	0.361168	0.435344		0.25	0.908	0.685	0.231
B0324	A5705	CDS	ACY3_HUMAN	Q8TDM2	ENSG00000132744	91703	Hs.126265	614413	Aspartoacylase 2	HCBP1|ACY3|ASPA2|ACY-3	hCG_21064		F:hydrolase activity, acting on carbon-nitrogen (but not peptide) bonds, in linear amides|F:hydrolase activity, acting on ester bonds|F:metal ion binding|P:metabolic process|C:apical plasma membrane|C:cytosol|C:extracellular exosome|F:aminoacylase activity|P:viral process|P:xenobiotic metabolic process|C:cytoplasm	Metal-binding|Zinc|Complete proteome|Proteomics identification|Reference proteome|Cell membrane|Cytoplasm|Host-virus interaction|Hydrolase|Membrane|Polymorphism	ENZ	B0324				0.563	0.355	0.278746							0.0166	0.00273	0.261295			0.563	0.249492					0.0166	1.77989	1.01469	0.0966737		0.563			0.0166
B0325	A5706	CDS	ACYP1_HUMAN	G3V597	ENSG00000119640	97	Hs.18573	600875	Acylphosphatase, organ-common type isozyme	ACYP1|ACYPE			F:acylphosphatase activity|C:extracellular exosome|P:phosphate-containing compound metabolic process	Complete proteome|Proteomics identification|Reference proteome|Hydrolase|Signal|3D-structure|Acetylation|Alternative splicing|Direct protein sequencing	ENZ	B0325				0.613	0.408	-0.162769	0.426	0.211	-0.387041	0.000698	7.55e-05	-1.12547	0.566	0.365	-0.172665			0.613	0.21254	0.426	0.37059	0.000698	3.15614	0.566	0.247184	0.996615	0.100783		0.613	0.426	0.000698	0.566
B0326	A5707	CDS	ACYP2_HUMAN	D6W5B6	ENSG00000170634	98	Hs.516173|Hs.591587|Hs.642983	102595	Acylphosphatase 2, muscle type isozyme	ACYP2|ACYP	hCG_1987925		F:acylphosphatase activity|C:mitochondrion|P:phosphate-containing compound metabolic process	Hydrolase|Complete proteome|Proteomics identification|Reference proteome|Acetylation|Direct protein sequencing	ENZ	B0326				0.00137	7.56e-05	-0.933948	0.0296	0.00521	-1.24057	0.199	0.0875	-0.543413	0.315	0.148	-0.188483			0.00137	2.86328	0.0296	1.52871	0.199	0.701147	0.315	0.501689	1.39871	0.0399295		0.00137	0.0296	0.199	0.315
B0327	A5708	CDS	ADA_HUMAN	F5GYD4	ENSG00000196839	100	Hs.654536	102700|608958	Adenosine deaminase	ADA|ADA1	hCG_38105|DJ179M20.1|BA445H22.1		F:deaminase activity|C:cytoplasm|C:plasma membrane|P:purine ribonucleoside monophosphate biosynthetic process|C:cell junction|C:cell surface|C:cytoplasmic membrane-bounded vesicle lumen|C:cytosol|C:dendrite cytoplasm|C:external side of plasma membrane|C:extracellular space|C:lysosome|C:membrane|C:neuronal cell body|F:adenosine deaminase activity|F:purine nucleoside binding|F:zinc ion binding|P:ad…	Complete proteome|Proteomics identification|Reference proteome|3D-structure|Acetylation|Cell adhesion|Cell junction|Cell membrane|Cytoplasm|Cytoplasmic vesicle|Direct protein sequencing|Disease mutation|Hereditary hemolytic anemia|Hydrolase|Membrane|Metal-binding|Nucleotide metabolism|Polymorphism|SCID|Zinc	ENZ	B0327	8.25e-05	8.22e-06	1.26	0.0732	0.0191	1.04958	0.752	0.553	0.305175	0.249	0.119	0.670404	0.209	0.0818	0.771505	8.25e-05	4.08355	0.0732	1.13549	0.752	0.123782	0.249	0.603801	0.209	0.679854	1.32529	0.0472831	8.25e-05	0.0732	0.752	0.249	0.209	1.26
B0328	A1846	CDS	ADA10_HUMAN	A0AV88	ENSG00000137845	102	Hs.172028|Hs.578508|Hs.745136	602192|615537|615590	ADAM 10 precursor	ADAM10|KUZ|MADM	hCG_40040|FLJ57594		F:metalloendopeptidase activity|F:zinc ion binding|P:membrane protein ectodomain proteolysis|P:Notch signaling pathway|C:cell surface|C:cytoplasm|C:extracellular exosome|C:focal adhesion|C:Golgi apparatus|C:Golgi-associated vesicle|C:integral component of membrane|C:intracellular membrane-bounded organelle|C:membrane|C:nucleus|C:perinuclear endoplasmic reticulum|C:plasma membrane|C:postsynaptic d…	Disulfide bond|Signal|3D-structure|Alternative splicing|Alzheimer disease|Amyloidosis|Cell membrane|Cleavage on pair of basic residues|Complete proteome|Direct protein sequencing|Disease mutation|Glycoprotein|Hydrolase|Membrane|Metal-binding|Metalloprotease|Neurodegeneration|Notch signaling pathway|Phosphoprotein|Polymorphism|Protease|Reference proteome|SH3-binding|Transmembrane|Transmembrane hel…	ENZ	B0328	0.772	0.673	-0.0742	0.361	0.179	-0.206513	0.000191	8.15e-06	-1.85564	1.26e-06	3.74e-08	-1.25866	0.43	0.237	0.11237	0.772	0.112383	0.361	0.442493	0.000191	3.71897	1.26e-06	5.89963	0.43	0.366532	2.108	0.00779829	0.772	0.361	0.000191	1.26e-06	0.43	-0.0742
B0329	A3880	CDS	ADA11_HUMAN	H7BY08	ENSG00000073670	4185	Hs.6088	155120	ADAM 11 precursor	ADAM11|MDC	FLJ60626		F:metalloendopeptidase activity|F:zinc ion binding|C:integral component of membrane|P:integrin-mediated signaling pathway|C:plasma membrane|F:integrin binding|F:metallopeptidase activity	Complete proteome|Proteomics identification|Reference proteome|Signal|Disulfide bond|Integrin|Membrane|Transmembrane|Transmembrane helix|Alternative splicing|Cleavage on pair of basic residues|EGF-like domain|Glycoprotein|Polymorphism	TM	B0329				0.114	0.035	0.246663	0.688	0.472	0.280072	0.804	0.675	0.118338	0.942	0.89	0.0087498			0.114	0.943095	0.688	0.162412	0.804	0.094744	0.942	0.0259491	0.30655	0.493685		0.114	0.688	0.804	0.942
B0330	A5709	CDS	ADA12_HUMAN	A8K6G4	ENSG00000148848	8038	Hs.594351|Hs.741333	602714	ADAM 12 precursor	ADAM12|MLTN|UNQ346	UNQ346/PRO545|RP11-295J3.5-003|FLJ77564		F:metalloendopeptidase activity|F:zinc ion binding|C:integral component of membrane|C:mitochondrion|C:nucleoplasm|C:plasma membrane|P:integrin-mediated signaling pathway|C:extracellular region|F:metallopeptidase activity|F:SH3 domain binding|P:cell adhesion|P:myoblast fusion	Disulfide bond|Signal|Hydrolase|Integrin|Membrane|Metalloprotease|Protease|Transmembrane|Transmembrane helix|Alternative splicing|Cell adhesion|Cell membrane|Cleavage on pair of basic residues|Complete proteome|EGF-like domain|Glycoprotein|Metal-binding|Phosphoprotein|Polymorphism|Reference proteome|Secreted|SH3-binding|Zinc|Zymogen|Proteomics identification	ENZ	B0330	0.185	0.097	0.225	0.115	0.0353	0.175543	0.269	0.105	1.09911	0.743	0.589	0.222682	0.0535	0.0127	-0.339284	0.185	0.732828	0.115	0.939302	0.269	0.570248	0.743	0.129011	0.0535	1.27165	0.728607	0.186807	0.185	0.115	0.269	0.743	0.0535	0.225
B0331	A5710	CDS	ADA15_HUMAN	Q59GF2	ENSG00000143537	8751	Hs.312098	605548	A disintegrin and metalloproteinase domain 15 precursor	ADAM15|MDC15	FLJ53362|FLJ53336|FLJ54721		C:integral component of membrane|F:metalloendopeptidase activity|F:zinc ion binding|P:integrin-mediated signaling pathway|C:acrosomal vesicle|C:adherens junction|C:cell projection|C:cell surface|C:extracellular exosome|C:plasma membrane|F:integrin binding|F:metallopeptidase activity|F:SH3 domain binding|P:angiogenesis|P:cardiac epithelial to mesenchymal transition|P:cell-matrix adhesion|P:collage…	Disulfide bond|Membrane|Transmembrane|Transmembrane helix|Integrin|Signal|Alternative splicing|Angiogenesis|Cell adhesion|Cell junction|Cell projection|Cleavage on pair of basic residues|Collagen degradation|Complete proteome|Cytoplasmic vesicle|EGF-like domain|Glycoprotein|Hydrolase|Metal-binding|Metalloprotease|Phosphoprotein|Polymorphism|Protease|Reference proteome|SH3-binding|Zinc|Zymogen	ENZ	B0331				0.00719	0.000808	0.446799	0.0239	0.00391	0.559242	0.245	0.116	0.25487	7.5e-05	2.12e-06	0.507394			0.00719	2.14327	0.0239	1.6216	0.245	0.610834	7.5e-05	4.12494	2.12516	0.00749615		0.00719	0.0239	0.245	7.5e-05
B0332	A5711	CDS	ADA17_HUMAN	Q53S40	ENSG00000151694	6868	Hs.404914|Hs.570189|Hs.744980	603639|614328	ADAM 17 precursor	ADAM17|CSVP|TACE|ADAM18	hCG_23065|FLJ77013		F:metalloendopeptidase activity|F:zinc ion binding|F:metallopeptidase activity|C:integral component of membrane|C:actin cytoskeleton|C:apical plasma membrane|C:cell surface|C:cytoplasm|C:integral component of plasma membrane|C:membrane|C:membrane raft|C:plasma membrane|F:integrin binding|F:interleukin-6 receptor binding|F:Notch binding|F:PDZ domain binding|P:B cell differentiation|P:cell adhesion…	Signal|Membrane|Transmembrane|Transmembrane helix|3D-structure|Alternative splicing|Cleavage on pair of basic residues|Complete proteome|Direct protein sequencing|Disulfide bond|Glycoprotein|Hydrolase|Metal-binding|Metalloprotease|Notch signaling pathway|Phosphoprotein|Polymorphism|Protease|Reference proteome|SH3-binding|Zinc|Zymogen|Proteomics identification	ENZ	B0332	0.45	0.316	-0.142	0.0696	0.0178	-0.446251	0.00396	0.000396	-1.06265	0.00029	2.62e-05	-1.07623	0.00184	0.000158	-0.715501	0.45	0.346787	0.0696	1.15739	0.00396	2.4023	0.00029	3.5376	0.00184	2.73518	2.03585	0.0092076	0.45	0.0696	0.00396	0.00029	0.00184	-0.142
B0333	A5262	CDS	ADA18_HUMAN	Q0VAI3	ENSG00000168619|ENSG00000278548	8749	Hs.127930		ADAM 18 precursor	ADAM18|TMDC3|TMDCIII|UNQ858	UNQ858/PRO1867		C:integral component of membrane|F:metalloendopeptidase activity|F:zinc ion binding|C:membrane|F:metallopeptidase activity|P:cell differentiation|P:multicellular organism development|P:spermatogenesis	Membrane|Transmembrane|Transmembrane helix|Complete proteome|Reference proteome|Signal|Alternative splicing|Developmental protein|Differentiation|Disulfide bond|EGF-like domain|Glycoprotein|Polymorphism|Spermatogenesis	DEV	B0333				0.141	0.0472	0.136057	0.532	0.305	-0.680004	0.0976	0.0339	-1.16733	0.696	0.515	0.0372796			0.141	0.850781	0.532	0.274088	0.0976	1.01055	0.696	0.157391	0.573203	0.267176		0.141	0.532	0.0976	0.696
B0334	A5712	CDS	ADA19_HUMAN	B3KRF5	ENSG00000135074	8728	Hs.483944	603640	ADAM 19 precursor	ADAM19|MLTNB	FKSG34|FLJ34145		C:integral component of membrane|F:metalloendopeptidase activity|C:Golgi apparatus|F:zinc ion binding|P:heart development|P:membrane protein ectodomain proteolysis	Disulfide bond|Membrane|Transmembrane|Transmembrane helix|Alternative splicing|Complete proteome|EGF-like domain|Glycoprotein|Hydrolase|Metal-binding|Metalloprotease|Polymorphism|Protease|Reference proteome|SH3-binding|Signal|Zinc|Zymogen|Proteomics identification	ENZ	B0334				0.242	0.1	-0.53568	0.0261	0.00439	-0.65368	0.169	0.0699	-0.314957	0.096	0.0277	-0.485706			0.242	0.616185	0.0261	1.58336	0.169	0.772113	0.096	1.01773	0.997347	0.100613		0.242	0.0261	0.169	0.096
B0335	A0639	CDS	ADA1A_HUMAN	Q7KYZ9	ENSG00000120907	148	Hs.52931|Hs.709175	104221	Alpha-1A adrenergic receptor	alpha1c-adrenoceptorsubtype|ADRA1C|ADRA1A			C:integral component of membrane|F:alpha1-adrenergic receptor activity|P:regulation of cardiac muscle contraction|P:regulation of vasoconstriction|C:cytosol|C:T-tubule|C:Z disc|P:activation of phospholipase C activity|P:adult heart development|P:aging|P:calcium ion transport into cytosol|P:cell growth|P:micturition|P:negative regulation of heart rate involved in baroreceptor response to increased…	Membrane|Transmembrane|Transmembrane helix|Receptor|Cell membrane|G-protein coupled receptor|Transducer|Complete proteome|Reference proteome|Alternative splicing|Disulfide bond|Glycoprotein|Lipoprotein|Nucleus|Palmitate|Phosphoprotein|Polymorphism	RCP	B0335				0.414	0.22	-0.100379	0.837	0.679	0.137263	0.779	0.637	-0.182936	0.0787	0.0212	0.208478			0.414	0.383	0.837	0.0772745	0.779	0.108463	0.0787	1.10403	0.418191	0.381777		0.414	0.837	0.779	0.0787
B0336	A0638	CDS	ADA1B_HUMAN	P35368	ENSG00000170214	147	Hs.368632|Hs.670012	104220	Alpha-1B adrenergic receptor	ADRA1B			C:integral component of plasma membrane|C:nuclear membrane|C:nucleus|C:plasma membrane|F:alpha1-adrenergic receptor activity|F:protein heterodimerization activity|P:adenylate cyclase-activating adrenergic receptor signaling pathway|P:adenylate cyclase-modulating G-protein coupled receptor signaling pathway|P:cell proliferation|P:cell-cell signaling|P:G-protein coupled receptor signaling pathway|P…	Cell membrane|Complete proteome|Disulfide bond|G-protein coupled receptor|Glycoprotein|Lipoprotein|Membrane|Nucleus|Palmitate|Phosphoprotein|Polymorphism|Receptor|Reference proteome|Transducer|Transmembrane|Transmembrane helix	RCP	B0336	0.794	0.701	0.0444	0.481	0.276	0.12187	0.995	0.99	0.0051172	0.591	0.408	0.272313	0.157	0.0541	0.159464	0.794	0.100179	0.481	0.317855	0.995	0.00217692	0.591	0.228413	0.157	0.8041	0.290545	0.512218	0.794	0.481	0.995	0.591	0.157	0.0444
B0337	A0640	CDS	ADA1D_HUMAN	P25100	ENSG00000171873	146	Hs.557	104219	Alpha-1D adrenergic receptor	ADRA1D|ADRA1A	hCG_1646223|RP4-779E11.1-001|BA137P16.1|DJ779E11.2		C:integral component of plasma membrane|C:plasma membrane|F:alpha1-adrenergic receptor activity|P:adenylate cyclase-activating adrenergic receptor signaling pathway|P:adenylate cyclase-modulating G-protein coupled receptor signaling pathway|P:cell proliferation|P:cell-cell signaling|P:DNA metabolic process|P:G-protein coupled receptor signaling pathway|P:multicellular organism development|P:norep…	Cell membrane|Complete proteome|G-protein coupled receptor|Glycoprotein|Lipoprotein|Membrane|Palmitate|Receptor|Reference proteome|Transducer|Transmembrane|Transmembrane helix	RCP	B0337				0.565	0.356	-0.177383	0.0726	0.017	-0.66377	0.0444	0.0124	0.669857	0.187	0.0694	0.12819			0.565	0.247952	0.0726	1.13906	0.0444	1.35262	0.187	0.728158	0.866948	0.135848		0.565	0.0726	0.0444	0.187
B0338	A493J	CDS	ADA20_HUMAN	O43506	ENSG00000134007	8748	Hs.177984	603712	ADAM 20 precursor	ADAM20			C:integral component of membrane|C:plasma membrane|F:metalloendopeptidase activity|F:metallopeptidase activity|F:zinc ion binding|P:binding of sperm to zona pellucida|P:single fertilization	Complete proteome|Disulfide bond|EGF-like domain|Glycoprotein|Hydrolase|Membrane|Metal-binding|Metalloprotease|Protease|Reference proteome|Signal|Transmembrane|Transmembrane helix|Zinc|Zymogen	ENZ	B0338				0.41	0.217	-0.177973	0.31	0.129	0.875559	0.08	0.0263	1.00921	0.827	0.696	-0.0292239			0.41	0.387216	0.31	0.508638	0.08	1.09691	0.827	0.0824945	0.518815	0.30282		0.41	0.31	0.08	0.827
B0339	A5713	CDS	ADA21_HUMAN	Q9UKJ8	ENSG00000139985	8747	Hs.178748	603713	Disintegrin and metalloproteinase domain-containing protein 21	ADAM21			C:axon|C:integral component of membrane|C:neuronal cell body|C:plasma membrane|F:metalloendopeptidase activity|F:metallopeptidase activity|F:zinc ion binding|P:binding of sperm to zona pellucida|P:single fertilization	Complete proteome|Disulfide bond|EGF-like domain|Glycoprotein|Hydrolase|Membrane|Metal-binding|Metalloprotease|Protease|Reference proteome|Signal|Transmembrane|Transmembrane helix|Zinc|Zymogen	ENZ	B0339				0.107	0.0321	0.249243	0.441	0.224	-0.64747	0.913	0.843	0.087285	0.934	0.875	0.0133908			0.107	0.970616	0.441	0.355561	0.913	0.0395292	0.934	0.0296531	0.34884	0.447878		0.107	0.441	0.913	0.934
B0340	A0373	CDS	ADA22_HUMAN	D6W5P7	ENSG00000008277	53616	Hs.256398	603709	ADAM 22 precursor	ADAM22|MDC2	hCG_17212|FLJ43443|FLJ77109		C:integral component of membrane|F:metalloendopeptidase activity|F:zinc ion binding|P:integrin-mediated signaling pathway|C:axon|C:plasma membrane|F:integrin binding|P:adult locomotory behavior|P:cell adhesion|P:central nervous system development|P:myelination in peripheral nervous system|P:negative regulation of cell adhesion	Disulfide bond|Membrane|Signal|Transmembrane|Transmembrane helix|Integrin|3D-structure|Alternative splicing|Cell adhesion|Cell projection|Cleavage on pair of basic residues|Complete proteome|EGF-like domain|Glycoprotein|Phosphoprotein|Polymorphism|Receptor|Reference proteome|Proteomics identification	ENZ	B0340				0.00149	8.59e-05	-1.02208	0.744	0.543	-0.295034	0.252	0.121	-0.72354	0.0252	0.00472	0.232672			0.00149	2.82681	0.744	0.128427	0.252	0.598599	0.0252	1.5986	1.28811	0.0515098		0.00149	0.744	0.252	0.0252
B0341	A3881	CDS	ADA23_HUMAN	Q9UKK1	ENSG00000114948	8745	Hs.370287|Hs.591643	603710	ADAM 23 precursor	ADAM23|MDC3	hCG_1811623|FLJ53382		P:integrin-mediated signaling pathway|C:integral component of membrane|F:metalloendopeptidase activity|F:zinc ion binding|C:extracellular region|C:integral component of plasma membrane|C:plasma membrane|F:integrin binding|F:metallopeptidase activity|P:cell adhesion|P:central nervous system development	Integrin|Membrane|Transmembrane|Transmembrane helix|Disulfide bond|Alternative splicing|Cell adhesion|Cell membrane|Cleavage on pair of basic residues|Complete proteome|EGF-like domain|Glycoprotein|Reference proteome|Secreted|Signal|Proteomics identification	CS	B0341				0.422	0.227	-0.301002	0.122	0.0347	-1.41027	0.0113	0.00223	-1.64776	0.239	0.0995	-0.173866			0.422	0.374688	0.122	0.91364	0.0113	1.94692	0.239	0.621602	0.964213	0.108589		0.422	0.122	0.0113	0.239
B0342	A5714	CDS	ADA28_HUMAN	B4E0M3	ENSG00000042980	10863	Hs.174030|Hs.388903	606188	ADAM 28 precursor	ADAM28|ADAM23|MDCL	hCG_1818505|FLJ61514|FLJ60418		F:metalloendopeptidase activity|P:integrin-mediated signaling pathway|C:extracellular region|C:integral component of membrane|C:plasma membrane|F:metallopeptidase activity|F:zinc ion binding|P:spermatogenesis	Disulfide bond|Integrin|Alternative splicing|Cell membrane|Cleavage on pair of basic residues|Complete proteome|EGF-like domain|Glycoprotein|Hydrolase|Membrane|Metal-binding|Metalloprotease|Polymorphism|Protease|Reference proteome|Secreted|Signal|Transmembrane|Transmembrane helix|Zinc|Zymogen|Proteomics identification	ENZ	B0342				0.0351	0.00705	-0.780716	0.00938	0.00118	-1.71131	0.495	0.31	-0.39278	0.00164	0.000137	-1.10683			0.0351	1.45469	0.00938	2.0278	0.495	0.305395	0.00164	2.78516	1.64326	0.0227373		0.0351	0.00938	0.495	0.00164
B0343	A239F	CDS	ADA29_HUMAN	Q9UKF5	ENSG00000168594	11086	Hs.126838	604778	ADAM 29 precursor	ADAM29	hCG_1786734		C:integral component of plasma membrane|F:metalloendopeptidase activity|F:metallopeptidase activity|F:zinc ion binding|P:spermatogenesis	Alternative splicing|Complete proteome|Disulfide bond|EGF-like domain|Glycoprotein|Membrane|Polymorphism|Reference proteome|Repeat|Signal|Transmembrane|Transmembrane helix	DEV	B0343				0.269	0.116	0.208339							0.809	0.669	0.0312426			0.269	0.570248					0.809	0.0920515	0.33115	0.466499		0.269			0.809
B0344	A0679	CDS	ADA2A_HUMAN	P08913	ENSG00000150594	150	Hs.249159	104210	Alpha-2A adrenergic receptor	ADRA2A|ADRA2R|ADRAR			C:basolateral plasma membrane|C:cytoplasm|C:integral component of plasma membrane|C:plasma membrane|C:receptor complex|C:synapse|F:alpha-1B adrenergic receptor binding|F:alpha-2C adrenergic receptor binding|F:alpha2-adrenergic receptor activity|F:epinephrine binding|F:heterotrimeric G-protein binding|F:norepinephrine binding|F:protein heterodimerization activity|F:protein homodimerization activit…	3D-structure|Cell membrane|Complete proteome|Direct protein sequencing|Disulfide bond|G-protein coupled receptor|Glycoprotein|Lipoprotein|Membrane|Palmitate|Phosphoprotein|Polymorphism|Receptor|Reference proteome|Transducer|Transmembrane|Transmembrane helix	RCP	B0344				0.00139	7.72e-05	-1.66476	0.0361	0.00675	-0.600911	0.974	0.951	-0.010388	0.0727	0.0192	0.298177			0.00139	2.85699	0.0361	1.44249	0.974	0.011441	0.0727	1.13847	1.36235	0.0434164		0.00139	0.0361	0.974	0.0727
B0345	A0681	CDS	ADA2B_HUMAN	P18089	ENSG00000274286	151	Hs.247686	104260|607876	Alpha-2B adrenergic receptor	ADRA2B|ADRA2L1|ADRA2RL1	hCG_37297		C:integral component of plasma membrane|C:plasma membrane|F:alpha2-adrenergic receptor activity|F:epinephrine binding|P:activation of MAPK activity by adrenergic receptor signaling pathway|P:activation of protein kinase B activity|P:adenylate cyclase-activating adrenergic receptor signaling pathway|P:cell-cell signaling|P:epidermal growth factor-activated receptor transactivation by G-protein cou…	3D-structure|Cell membrane|Complete proteome|Disulfide bond|Epilepsy|G-protein coupled receptor|Lipoprotein|Membrane|Palmitate|Polymorphism|Receptor|Reference proteome|Transducer|Transmembrane|Transmembrane helix	RCP	B0345				0.615	0.409	0.0628727							0.184	0.0678	0.102769			0.615	0.211125					0.184	0.735182	0.473154	0.336393		0.615			0.184
B0346	A0682	CDS	ADA2C_HUMAN	D6RGL0	ENSG00000184160	152	Hs.123022	104250	Alpha-2C-adrenergic receptor	ADRA2C|ADRA2L2|ADRA2RL2			C:integral component of membrane|F:alpha2-adrenergic receptor activity|P:platelet activation|P:regulation of smooth muscle contraction|P:regulation of vasoconstriction|C:axon terminus|C:cytoplasm|C:endosome|C:integral component of plasma membrane|C:plasma membrane|F:alpha-2A adrenergic receptor binding|F:epinephrine binding|F:protein heterodimerization activity|F:protein homodimerization activity…	Complete proteome|G-protein coupled receptor|Membrane|Receptor|Reference proteome|Transducer|Transmembrane|Transmembrane helix|Cell membrane|Disulfide bond|Glycoprotein|Polymorphism	RCP	B0346				0.209	0.0813	-0.653227	0.345	0.152	0.593099	0.265	0.129	0.492739	0.493	0.293	0.0858723			0.209	0.679854	0.345	0.462181	0.265	0.576754	0.493	0.307153	0.506485	0.311541		0.209	0.345	0.265	0.493
B0347	A5715	CDS	ADA30_HUMAN	Q8TBZ7	ENSG00000134249	11085	Hs.283011	604779	ADAM 30 precursor	ADAM30|UNQ2509	UNQ2509/PRO5997		C:integral component of membrane|F:metalloendopeptidase activity|F:zinc ion binding|C:plasma membrane|F:metallopeptidase activity|P:binding of sperm to zona pellucida	Disulfide bond|Membrane|Signal|Transmembrane|Transmembrane helix|Alternative splicing|Complete proteome|EGF-like domain|Glycoprotein|Hydrolase|Metal-binding|Metalloprotease|Polymorphism|Protease|Reference proteome|Repeat|Zinc|Zymogen	ENZ	B0347				0.88	0.776	-0.0215341							0.564	0.364	-0.0555373			0.88	0.0555173					0.564	0.248721	0.152119	0.7045		0.88			0.564
B0348	A5263	CDS	ADA32_HUMAN	Q2VYF6	ENSG00000275594|ENSG00000197140	203102	Hs.521545		A Disintegrin And Metalloproteinase domain-containing protein 32	ADAM32	UNQ5982/PRO21340|FLJ26299|FLJ16017|MGC26899|FLJ58280|FLJ94497		C:integral component of membrane|F:metalloendopeptidase activity|F:zinc ion binding|P:integrin-mediated signaling pathway	Disulfide bond|Membrane|Signal|Transmembrane|Transmembrane helix|Hydrolase|Integrin|Metalloprotease|Protease|Complete proteome|Proteomics identification|Reference proteome|Direct protein sequencing|EGF-like domain|Glycoprotein|Phosphoprotein|Polymorphism	ENZ	B0348				0.982	0.965	-0.00378816							0.316	0.149	-0.113226			0.982	0.00788851					0.316	0.500313	0.254101	0.557057		0.982			0.316
B0349	A240F	CDS	ADA33_HUMAN	Q7Z7E1	ENSG00000149451	80332	Hs.173716	600807|607114	ADAM 33 precursor	ADAM33|UNQ873	hCG_39255|UNQ873/PRO1891|RP5-964F7.2-005|FLJ35308|FLJ38634|FLJ44523|FLJ54728|FLJ60155	C20orf153	F:metalloendopeptidase activity|F:zinc ion binding|P:integrin-mediated signaling pathway|F:metallopeptidase activity|C:integral component of membrane|P:proteolysis	Hydrolase|Integrin|Metalloprotease|Protease|Signal|Disulfide bond|3D-structure|Alternative splicing|Asthma|Cleavage on pair of basic residues|Complete proteome|EGF-like domain|Glycoprotein|Membrane|Metal-binding|Polymorphism|Reference proteome|Transmembrane|Transmembrane helix|Zinc|Zymogen	ENZ	B0349				0.00735	0.000834	-0.552614							0.000314	1.52e-05	-0.498594			0.00735	2.13371					0.000314	3.50307	2.81839	0.00151918		0.00735			0.000314
B0350	A5264	CDS	ADAD1_HUMAN	A0A140VKH5	ENSG00000164113	132612	Hs.518957	614130	Adenosine deaminase domain-containing protein 1	ADAD1|TENR|Tenr	hCG_38829|FLJ32741|FLJ35978		C:nucleus|F:adenosine deaminase activity|F:RNA binding|P:multicellular organism development|P:RNA processing|P:spermatid development	Alternative splicing|Complete proteome|Developmental protein|Differentiation|Nucleus|Reference proteome|RNA-binding|Spermatogenesis|Proteomics identification	DEV	B0350				0.171	0.0616	-0.141309							0.172	0.062	0.152242			0.171	0.767004					0.172	0.764472	0.765738	0.171499		0.171			0.172
B0351	A761C	CDS	ADAD2_HUMAN	D3DUL6	ENSG00000140955	161931	Hs.8977		Adenosine deaminase domain-containing protein 2	ADAD2|TENRL	hCG_40315|FLJ00337|FLJ35727	LOC161931	F:adenosine deaminase activity|F:RNA binding|P:RNA processing	Alternative splicing|Complete proteome|Polymorphism|Reference proteome|RNA-binding|Proteomics identification	UK	B0351				0.79	0.639	-0.0908681							0.11	0.0333	-0.12829			0.79	0.102373					0.11	0.958607	0.53049	0.294788		0.79			0.11
B0352	A5716	CDS	ADAL_HUMAN	B3KX36	ENSG00000168803	161823	Hs.533913		Adenosine deaminase-like protein	ADAL	hCG_1998169|FLJ44620		F:deaminase activity|C:cytosol|F:adenosine deaminase activity|F:metal ion binding|P:adenosine catabolic process|P:drug metabolic process|P:inosine biosynthetic process|P:nucleotide metabolic process|P:purine-containing compound salvage	Alternative splicing|Complete proteome|Hydrolase|Metal-binding|Nucleotide metabolism|Reference proteome|Zinc|Proteomics identification	ENZ	B0352	0.983	0.973	-0.00361	0.382	0.195	-0.269642							0.132	0.0428	-0.187856	0.983	0.00744648	0.382	0.417937					0.132	0.879426	0.434936	0.367336	0.983	0.382			0.132	-0.00361
B0353	A4556	CDS	ADAM2_HUMAN	B4DWY7	ENSG00000104755|ENSG00000276286	2515	Hs.177959	601533	ADAM 2 precursor	ADAM2|FTNB	hCG_38684|FLJ60930		C:integral component of membrane|F:metalloendopeptidase activity|F:zinc ion binding|P:integrin-mediated signaling pathway|C:cell surface|C:integral component of plasma membrane|C:plasma membrane|F:integrin binding|F:metallopeptidase activity|P:adult behavior|P:binding of sperm to zona pellucida|P:cell adhesion|P:fusion of sperm to egg plasma membrane|P:visual learning	Complete proteome|Disulfide bond|Integrin|Membrane|Proteomics identification|Reference proteome|Signal|Transmembrane|Transmembrane helix|Alternative splicing|Cell adhesion|EGF-like domain|Glycoprotein|Phosphoprotein|Polymorphism	CS	B0353				0.564	0.356	-0.0945588	0.47	0.248	0.691777	0.379	0.212	-0.629095	0.836	0.71	0.0416955			0.564	0.248721	0.47	0.327902	0.379	0.421361	0.836	0.0777937	0.268944	0.538339		0.564	0.47	0.379	0.836
B0355	A5266	CDS	ADAM7_HUMAN	Q86XK9	ENSG00000069206	8756	Hs.116147	607310	Disintegrin and metalloproteinase domain-containing protein 7	ADAM7|GP83			C:integral component of membrane|F:metalloendopeptidase activity|C:plasma membrane|F:zinc ion binding	Disulfide bond|Membrane|Transmembrane|Transmembrane helix|Alternative splicing|Complete proteome|Glycoprotein|Polymorphism|Reference proteome|Signal|Proteomics identification	DEV	B0355				0.0474	0.0106	0.186423	0.389	0.183	0.66356	0.636	0.459	0.295011	0.65	0.457	0.0667406			0.0474	1.32422	0.389	0.41005	0.636	0.196543	0.65	0.187087	0.529475	0.295478		0.0474	0.389	0.636	0.65
B0356	A555E	CDS	ADAM8_HUMAN	B7Z923	ENSG00000151651	101	Hs.501574	602267	ADAM 8 precursor	ADAM8|MS2	FLJ93272|FLJ52194|FLJ50704		F:metalloendopeptidase activity|F:zinc ion binding|P:integrin-mediated signaling pathway|C:integral component of membrane|C:alpha9-beta1 integrin-ADAM8 complex|C:cell surface|C:cytoplasm|C:dense core granule membrane|C:integral component of plasma membrane|C:phagolysosome|C:plasma membrane|C:podosome|C:specific granule|C:tertiary granule|F:calcium ion binding|F:cell adhesion molecule binding|F:me…	Disulfide bond|Integrin|Membrane|Signal|Transmembrane|Transmembrane helix|3D-structure|Alternative splicing|Complete proteome|EGF-like domain|Glycoprotein|Hydrolase|Metal-binding|Metalloprotease|Polymorphism|Protease|Reference proteome|Zinc|Proteomics identification	ENZ	B0356				0.918	0.845	0.084893	0.877	0.755	-0.118992	0.0661	0.0205	0.720838	0.00501	0.000583	0.936209			0.918	0.0371573	0.877	0.0570004	0.0661	1.1798	0.00501	2.30016	0.89353	0.127782		0.918	0.877	0.0661	0.00501
B0357	A5717	CDS	ADAM9_HUMAN	B4DDM8	ENSG00000168615	8754	Hs.591852	602713|612775	ADAM 9 precursor	ADAM9|MCMP|MDC9|MLTNG	KIAA0021|FLJ59176		C:integral component of membrane|P:integrin-mediated signaling pathway|F:metalloendopeptidase activity|F:zinc ion binding|C:cell surface|C:extracellular exosome|C:extracellular space|C:focal adhesion|C:intrinsic component of external side of plasma membrane|F:collagen binding|F:integrin binding|F:laminin binding|F:metallopeptidase activity|F:protein kinase C binding|F:SH3 domain binding|P:activat…	Integrin|Membrane|Transmembrane|Transmembrane helix|Complete proteome|Disulfide bond|Proteomics identification|Reference proteome|Signal|3D-structure|Alternative splicing|Cell membrane|Cone-rod dystrophy|Glycoprotein|Hydrolase|Metal-binding|Metalloprotease|Phosphoprotein|Protease|Secreted|Zinc	ENZ	B0357				0.0315	0.00608	0.97532	0.135	0.04	1.26779	0.144	0.0564	0.933772	0.167	0.0595	0.209737			0.0315	1.50169	0.135	0.869666	0.144	0.841638	0.167	0.777284	0.997569	0.100561		0.0315	0.135	0.144	0.167
B0358	A8645	CDS	ADAP1_HUMAN	B4DUH0	ENSG00000105963	11033	Hs.602573	608114	Centaurin, alpha 1	ADAP1|CENTA1	FLJ77789|FLJ59765|FLJ35152|FLJ42989|FLJ54168|FLJ54163|hCG_1747709		C:cytoplasm|C:plasma membrane|F:GTPase activator activity|C:nucleus|F:inositol 1,3,4,5 tetrakisphosphate binding|F:metal ion binding|P:cell surface receptor signaling pathway|P:regulation of GTPase activity	Complete proteome|Proteomics identification|Reference proteome|3D-structure|Acetylation|Alternative splicing|Cytoplasm|GTPase activation|Metal-binding|Nucleus|Phosphoprotein|Polymorphism|Repeat|Zinc|Zinc-finger	TF	B0358				0.00734	0.000833	0.441026							0.00291	0.000288	0.896518			0.00734	2.1343					0.00291	2.53611	2.33521	0.00462162		0.00734			0.00291
B0359	A8646	CDS	ADAP2_HUMAN	Q53HQ4	ENSG00000184060	55803	Hs.514063	608635	Centaurin alpha 2	ADAP2|CENTA2|CENT-B			F:GTPase activator activity|C:cytoplasm|C:mitochondrial envelope|C:plasma membrane|F:inositol 1,3,4,5 tetrakisphosphate binding|F:metal ion binding|F:phosphatidylinositol-3,4,5-trisphosphate binding|F:phosphatidylinositol-3,4-bisphosphate binding|F:phosphatidylinositol-4,5-bisphosphate binding|F:protein binding, bridging|P:heart development	Alternative splicing|Cell membrane|Complete proteome|Cytoplasm|GTPase activation|Membrane|Metal-binding|Reference proteome|Repeat|Zinc|Zinc-finger|Proteomics identification	TF	B0359	0.987	0.978	-0.00542	0.00332	0.000275	-1.32351							0.142	0.0474	0.386375	0.987	0.00568285	0.00332	2.47886					0.142	0.847712	1.11075	0.0774904	0.987	0.00332			0.142	-0.00542
B0360	A5718	CDS	ADAS_HUMAN	Q53SN7	ENSG00000018510	8540	Hs.516543	600121|603051	Alkyldihydroxyacetonephosphate synthase, peroxisomal precursor	AGPS	AAG5|FLJ51873|FLJ79139		F:alkylglycerone-phosphate synthase activity|F:flavin adenine dinucleotide binding|F:oxidoreductase activity, acting on CH-OH group of donors|P:lipid biosynthetic process|C:intracellular membrane-bounded organelle|C:membrane|C:mitochondrion|C:nucleolus|C:peroxisomal matrix|C:peroxisomal membrane|C:peroxisome|F:FAD binding|P:ether lipid biosynthetic process	Complete proteome|Proteomics identification|Reference proteome|Acetylation|Cataract|Disease mutation|Dwarfism|FAD|Flavoprotein|Lipid biosynthesis|Lipid metabolism|Membrane|Peroxisome|Phosphoprotein|Rhizomelic chondrodysplasia punctata|Transferase|Transit peptide	ENZ	B0360	0.104	0.047	0.302	0.00835	0.000993	0.636086	0.702	0.491	0.12177	0.987	0.977	0.003949	0.121	0.0381	-0.308615	0.104	0.982967	0.00835	2.07831	0.702	0.153663	0.987	0.00568285	0.121	0.917215	0.827568	0.148741	0.104	0.00835	0.702	0.987	0.121	0.302
B0362	A241F	CDS	ADAT1_HUMAN	B4DL42	ENSG00000065457	23536	Hs.729312	604230	tRNA-specific adenosine deaminase 1	ADAT1|HADAT1	FLJ10825|FLJ95496|FLJ55921		F:adenosine deaminase activity|F:RNA binding|P:RNA processing|F:metal ion binding|F:tRNA-specific adenosine deaminase activity|P:tRNA processing	Alternative splicing|Complete proteome|Hydrolase|Metal-binding|Phosphoprotein|Polymorphism|Reference proteome|tRNA processing|Zinc|Proteomics identification	ENZ	B0362				9.16e-05	1.53e-06	0.959904							0.00204	0.000181	-0.809003			9.16e-05	4.0381					0.00204	2.69037	3.36424	0.000432278		9.16e-05			0.00204
B0363	A242F	CDS	ADAT2_HUMAN	Q7Z6V5	ENSG00000189007	134637	Hs.709561	615388	tRNA-specific adenosine deaminase 2	ADAT2	RP1-20N2.1-002|DJ20N2.1.1|DJ20N2.1|DEADC1|DKFZp686L1118|DKFZP686L11188|DKFZp686L11188|DJ20N2.1.2|DKFZP686L1118		C:nucleoplasm|C:tRNA-specific adenosine-34 deaminase complex|F:tRNA-specific adenosine-34 deaminase activity|F:zinc ion binding|P:tRNA modification|P:tRNA wobble adenosine to inosine editing	3D-structure|Alternative splicing|Complete proteome|Hydrolase|Metal-binding|Reference proteome|tRNA processing|Zinc	ENZ	B0363				0.486	0.281	-0.21765							0.00538	0.00064	0.323149			0.486	0.313364					0.00538	2.26922	1.29129	0.0511339		0.486			0.00538
B0364	A244F	CDS	AZIN2_HUMAN	B3KV62	ENSG00000142920	113451	Hs.101807	608353	Ornithine decarboxylase-like protein	ADC|AZIN2|ODCP|ODC-p	hCG_39685|KIAA1945|FLJ16166		F:catalytic activity|F:ornithine decarboxylase activator activity|P:polyamine biosynthetic process|P:positive regulation of polyamine transmembrane transport|C:axon|C:cis-Golgi network|C:cytoplasmic vesicle|C:cytosol|C:dendrite|C:endoplasmic reticulum-Golgi intermediate compartment membrane|C:granular vesicle|C:mitochondrion|C:nucleus|C:perikaryon|C:perinuclear region of cytoplasm|C:trans-Golgi n…	Alternative splicing|Cell projection|Complete proteome|Cytoplasm|Cytoplasmic vesicle|Golgi apparatus|Membrane|Nucleus|Polyamine biosynthesis|Polymorphism|Pyridoxal phosphate|Reference proteome|Transport|Ubl conjugation	ENZ	B0364				0.0935	0.0267	0.27979							0.324	0.154	0.110899			0.0935	1.02919					0.324	0.489455	0.759322	0.174052		0.0935			0.324
B0365	A5719	CDS	ADCK1_HUMAN	B4DRU7	ENSG00000063761	57143	Hs.413208		aarF domain containing kinase 1	ADCK1	hCG_22271|FLJ57573|CS0DI087YN05|FLJ39600	LOC57143	F:kinase activity|C:extracellular region|C:mitochondrion|F:ATP binding|F:protein serine/threonine kinase activity	Kinase|Transferase|Alternative splicing|ATP-binding|Complete proteome|Nucleotide-binding|Reference proteome|Secreted|Serine/threonine-protein kinase|Signal|Proteomics identification	ENZ	B0365				0.0101	0.00129	0.717012							0.345	0.169	0.214896			0.0101	1.99568					0.345	0.462181	1.22893	0.0590297		0.0101			0.345
B0366	A5720	CDS	ADCK2_HUMAN	C9JE15	ENSG00000133597	90956	Hs.744886		aarF domain containing kinase 2	ADCK2|AARF	hCG_40135|tcag7.1195|WUGSC:H_DJ0726N20.1		F:ATP binding|F:protein kinase activity|C:integral component of membrane|F:protein serine/threonine kinase activity|F:kinase activity	Complete proteome|Proteomics identification|Reference proteome|ATP-binding|Kinase|Membrane|Nucleotide-binding|Polymorphism|Serine/threonine-protein kinase|Transferase|Transmembrane|Transmembrane helix	ENZ	B0366				0.0195	0.00317	0.632252							0.148	0.0501	-0.317039			0.0195	1.70997					0.148	0.829738	1.26985	0.0537215		0.0195			0.148
B0367	A5721	CDS	ADCK3_HUMAN	A1L377	ENSG00000163050	56997	Hs.118241	606980|612016	Chaperone-activity of bc1 complex-like, mitochondrial precursor	CABC1|ADCK3	PP265|hCG_1738065|RP5-1087E8.1-003|RP5-1087E8.1-002|DKFZP686K23233|FLJ33175|FLJ54157|FLJ53505|FLJ55470|FLJ59354		C:integral component of membrane|C:mitochondrion|F:ADP binding|F:ATP binding|F:kinase activity|P:phosphorylation|P:ubiquinone biosynthetic process	3D-structure|Alternative splicing|ATP-binding|Complete proteome|Direct protein sequencing|Disease mutation|Membrane|Mitochondrion|Neurodegeneration|Nucleotide-binding|Polymorphism|Reference proteome|Transferase|Transit peptide|Transmembrane|Transmembrane helix|Ubiquinone biosynthesis	ENZ	B0367				0.0016	9.58e-05	-1.02444	0.364	0.164	0.66523	0.658	0.485	-0.261193	4.93e-05	1.18e-06	1.08871			0.0016	2.79588	0.364	0.438899	0.658	0.181774	4.93e-05	4.30715	1.93093	0.0117239		0.0016	0.364	0.658	4.93e-05
B0368	A5722	CDS	ADCK4_HUMAN	A0A024R0Q9	ENSG00000123815	79934	Hs.130712	615567|615573	Uncharacterized AARF domain-containing protein kinase 4	ADCK4	hCG_1995823|FLJ12229|MAMMA1001181		F:kinase activity|C:cytosol|C:integral component of membrane|C:mitochondrial membrane|C:plasma membrane|F:protein serine/threonine kinase activity	Kinase|Transferase|Alternative splicing|Cell membrane|Complete proteome|Cytoplasm|Disease mutation|Membrane|Mitochondrion|Polymorphism|Reference proteome|Serine/threonine-protein kinase|Transmembrane|Transmembrane helix|Proteomics identification	ENZ	B0368	9.01e-08	1.63e-09	-0.801	5.33e-05	6.85e-07	0.74229							0.214	0.0847	-0.144237	9.01e-08	7.04528	5.33e-05	4.27327					0.214	0.669586	3.99604	0.000100915	9.01e-08	5.33e-05			0.214	-0.801
B0369	A5723	CDS	ADCK5_HUMAN	Q3MIX3	ENSG00000173137	203054	Hs.283374		aarF domain containing kinase 5	ADCK5		LOC203054	C:integral component of membrane|F:protein serine/threonine kinase activity	Complete proteome|Kinase|Membrane|Polymorphism|Reference proteome|Serine/threonine-protein kinase|Transferase|Transmembrane|Transmembrane helix	ENZ	B0369				0.619	0.414	-0.103719							0.597	0.398	-0.0786726			0.619	0.208309					0.597	0.224026	0.216168	0.6079		0.619			0.597
B0370	A501K	CDS	ADCL2_HUMAN	F8WFE5	ENSG00000197953|ENSG00000261846	344752	Hs.144710		Arylacetamide deacetylase-like protein 2	AADACL2			C:extracellular region|C:integral component of membrane|F:carboxylic ester hydrolase activity|F:hydrolase activity|P:catabolic process	Complete proteome|Reference proteome|Signal|Alternative splicing|Disulfide bond|Hydrolase|Polymorphism|Secreted	ENZ	B0370				0.776	0.619	0.0623449							0.333	0.161	0.122557			0.776	0.110138					0.333	0.477556	0.293847	0.508338		0.776			0.333
B0373	A1356	CDS	ADCY1_HUMAN	D3DVL8	ENSG00000164742	107	Hs.192215	103072|610154	Adenylate cyclase, type 1	ADCY1	hCG_19245		C:integral component of membrane|C:intracellular|F:nucleotide binding|F:phosphorus-oxygen lyase activity|P:cyclic nucleotide biosynthetic process|P:intracellular signal transduction|C:plasma membrane|F:adenylate cyclase activity|C:cytoplasm|C:extracellular exosome|C:integral component of plasma membrane|C:membrane raft|C:nucleus|F:ATP binding|F:calcium- and calmodulin-responsive adenylate cyclase…	Lyase|Membrane|Nucleotide-binding|Transmembrane|Transmembrane helix|Complete proteome|Proteomics identification|Reference proteome|ATP-binding|Biological rhythms|Calmodulin-binding|cAMP biosynthesis|Cell membrane|Cytoplasm|Deafness|Glycoprotein|Magnesium|Manganese|Metal-binding|Non-syndromic deafness|Phosphoprotein|Polymorphism|Repeat	ENZ	B0373				0.81	0.667	-0.030723	0.19	0.064	-0.922444	0.176	0.074	0.379079	0.000328	1.62e-05	-0.560973			0.81	0.091515	0.19	0.721246	0.176	0.754487	0.000328	3.48413	1.26284	0.0545954		0.81	0.19	0.176	0.000328
B0374	A1357	CDS	ADCY2_HUMAN	B4DID1	ENSG00000078295	108	Hs.481545	103071	Adenylate cyclase 2	ADCY2	DKFZp686J099|KIAA1060|DKFZP686J099|FLJ58757|FLJ60265|FLJ54510|FLJ61534|FLJ16822		C:integral component of membrane|C:intracellular|C:plasma membrane|F:adenylate cyclase activity|F:nucleotide binding|P:intracellular signal transduction|F:phosphorus-oxygen lyase activity|P:cyclic nucleotide biosynthetic process|C:cytoplasm|C:dendrite|C:integral component of plasma membrane|C:membrane|C:membrane raft|F:adenylate cyclase binding|F:ATP binding|F:magnesium ion binding|F:manganese io…	Lyase|Membrane|Nucleotide-binding|Transmembrane|Transmembrane helix|Complete proteome|Reference proteome|Proteomics identification|Alternative splicing|ATP-binding|cAMP biosynthesis|Cell membrane|Cytoplasm|Glycoprotein|Magnesium|Manganese|Metal-binding|Phosphoprotein|Polymorphism|Repeat	ENZ	B0374				0.644	0.443	0.113875	0.752	0.553	0.1953	0.0768	0.0249	0.687574	0.0112	0.00164	-0.283729			0.644	0.191114	0.752	0.123782	0.0768	1.11464	0.0112	1.95078	0.845079	0.142863		0.644	0.752	0.0768	0.0112
B0375	A1358	CDS	ADCY3_HUMAN	B3KNM3	ENSG00000138031	109	Hs.467898|Hs.611397	600291	Adenylate cyclase type 3	ADCY3	FLJ37854|FLJ14951|KIAA0511|PLACE1000086|FLJ16612		C:integral component of membrane|C:intracellular|F:nucleotide binding|F:phosphorus-oxygen lyase activity|P:cyclic nucleotide biosynthetic process|P:intracellular signal transduction|C:plasma membrane|F:adenylate cyclase activity|C:cilium|C:cytoplasm|C:Golgi apparatus|C:integral component of plasma membrane|C:membrane|C:membrane raft|C:nucleus|F:ATP binding|F:calcium- and calmodulin-responsive ade…	Lyase|Membrane|Nucleotide-binding|Transmembrane|Transmembrane helix|Alternative splicing|ATP-binding|Calmodulin-binding|cAMP biosynthesis|Cell membrane|Cell projection|Complete proteome|Cytoplasm|Glycoprotein|Golgi apparatus|Isopeptide bond|Magnesium|Manganese|Metal-binding|Olfaction|Phosphoprotein|Polymorphism|Reference proteome|Repeat|Sensory transduction|Ubl conjugation|Proteomics identificati…	ENZ	B0375				0.024	0.0042	0.946181	0.113	0.0311	0.388878	0.144	0.0566	0.290377	0.313	0.146	0.127586			0.024	1.61979	0.113	0.946922	0.144	0.841638	0.313	0.504456	0.978201	0.105148		0.024	0.113	0.144	0.313
B0376	A1359	CDS	ADCY4_HUMAN	Q96KY6	ENSG00000129467	196883	Hs.443428	600292	Adenylate cyclase 4	ADCY4	hCG_2014011|FLJ16344|FLJ44504|CS0DI063YK23		C:intracellular|F:phosphorus-oxygen lyase activity|P:cyclic nucleotide biosynthetic process|P:intracellular signal transduction|C:integral component of membrane|C:plasma membrane|F:adenylate cyclase activity|F:nucleotide binding|C:cytoplasm|C:dendrite|C:membrane|C:protein complex|F:ATP binding|F:metal ion binding|P:activation of adenylate cyclase activity|P:activation of protein kinase A activity…	Lyase|Membrane|Transmembrane|Transmembrane helix|Nucleotide-binding|Alternative splicing|ATP-binding|cAMP biosynthesis|Cell membrane|Complete proteome|Cytoplasm|Glycoprotein|Magnesium|Metal-binding|Phosphoprotein|Reference proteome|Repeat|Proteomics identification	ENZ	B0376				0.0184	0.00293	-1.22372							0.000604	3.67e-05	0.38111			0.0184	1.73518					0.000604	3.21896	2.47707	0.00333371		0.0184			0.000604
B0377	A1360	CDS	ADCY5_HUMAN	B3KSK8	ENSG00000173175	111	Hs.593292	600293|606703	Adenylate cyclase 5	ADCY5	FLJ59802|FLJ42701|FLJ36521|FLJ55968|FLJ52910|FLJ79387		C:integral component of membrane|C:intracellular|C:plasma membrane|F:adenylate cyclase activity|F:nucleotide binding|P:intracellular signal transduction|F:phosphorus-oxygen lyase activity|P:cyclic nucleotide biosynthetic process|C:primary cilium|F:adenylate cyclase binding|F:ATP binding|F:metal ion binding|F:protein heterodimerization activity|P:activation of adenylate cyclase activity|P:activati…	Lyase|Membrane|Nucleotide-binding|Transmembrane|Transmembrane helix|Alternative splicing|ATP-binding|cAMP biosynthesis|Cell membrane|Cell projection|Cilium|Complete proteome|Disease mutation|Glycoprotein|Magnesium|Metal-binding|Phosphoprotein|Reference proteome|Repeat|Proteomics identification	ENZ	B0377				0.759	0.594	-0.0477808							0.621	0.425	0.0605642			0.759	0.119758					0.621	0.206908	0.163333	0.686541		0.759			0.621
B0378	A1361	CDS	ADCY6_HUMAN	B4DG74	ENSG00000174233	112	Hs.525401|Hs.694408	600294|616287	Adenylate cyclase type 6	ADCY6	KIAA0422|FLJ57105		C:integral component of membrane|C:intracellular|F:phosphorus-oxygen lyase activity|P:cyclic nucleotide biosynthetic process|P:intracellular signal transduction|C:plasma membrane|F:adenylate cyclase activity|C:cilium|C:endosome|C:intrinsic component of plasma membrane|C:membrane|C:membrane raft|C:microvillus membrane|C:sarcolemma|F:ATP binding|F:calcium- and calmodulin-responsive adenylate cyclas…	Membrane|Transmembrane|Transmembrane helix|Alternative splicing|ATP-binding|cAMP biosynthesis|Cell membrane|Cell projection|Cilium|Complete proteome|Disease mutation|Glycoprotein|Lyase|Magnesium|Manganese|Metal-binding|Nucleotide-binding|Phosphoprotein|Polymorphism|Reference proteome|Repeat|Proteomics identification	ENZ	B0378				0.838	0.71	0.0217102	0.0683	0.0156	0.638768	0.0392	0.0106	0.531052	0.364	0.184	0.0795823			0.838	0.076756	0.0683	1.16558	0.0392	1.40671	0.364	0.438899	0.771987	0.169049		0.838	0.0683	0.0392	0.364
B0379	A1362	CDS	ADCY7_HUMAN	B3KSJ0	ENSG00000121281	113	Hs.513578	600385	Adenylate cyclase, type VII	ADCY7	KIAA0037|FLJ36387		C:integral component of membrane|C:intracellular|C:plasma membrane|F:adenylate cyclase activity|P:intracellular signal transduction|F:phosphorus-oxygen lyase activity|P:cyclic nucleotide biosynthetic process|F:ATP binding|F:metal ion binding|P:activation of adenylate cyclase activity|P:activation of protein kinase A activity|P:adenylate cyclase-activating G-protein coupled receptor signaling path…	Membrane|Transmembrane|Transmembrane helix|Complete proteome|Proteomics identification|Reference proteome|ATP-binding|cAMP biosynthesis|Glycoprotein|Lyase|Magnesium|Manganese|Metal-binding|Nucleotide-binding|Repeat	ENZ	B0379	0.644	0.519	-0.162	0.00631	0.000671	-0.762469	0.568	0.341	-0.30304	0.0102	0.00195	-0.973874	0.00266	0.000257	0.286077	0.644	0.191114	0.00631	2.19997	0.568	0.245652	0.0102	1.9914	0.00266	2.57512	1.44065	0.0362534	0.644	0.00631	0.568	0.0102	0.00266	-0.162
B0380	A1363	CDS	ADCY8_HUMAN	Q4F7X0	ENSG00000155897	114	Hs.591859	103070	Adenylate cyclase, type VIII	ADCY8|HEL-S-172mP	hCG_2008967		C:integral component of membrane|C:intracellular|C:plasma membrane|F:adenylate cyclase activity|F:nucleotide binding|P:intracellular signal transduction|F:phosphorus-oxygen lyase activity|P:cyclic nucleotide biosynthetic process|C:membrane|F:ATP binding|F:calcium- and calmodulin-responsive adenylate cyclase activity|F:metal ion binding|P:activation of adenylate cyclase activity|P:activation of pr…	Coiled coil|Lyase|Membrane|Nucleotide-binding|Transmembrane|Transmembrane helix|Complete proteome|Proteomics identification|Reference proteome|ATP-binding|cAMP biosynthesis|Glycoprotein|Magnesium|Manganese|Metal-binding|Phosphoprotein|Polymorphism|Repeat	ENZ	B0380				0.382	0.195	0.271797	0.706	0.497	0.47632	0.812	0.687	-0.217236	0.577	0.377	-0.0643088			0.382	0.417937	0.706	0.151195	0.812	0.090444	0.577	0.238824	0.2246	0.596211		0.382	0.706	0.812	0.577
B0381	A1263	CDS	ADCY9_HUMAN	I3L300	ENSG00000162104	115	Hs.391860|Hs.610484	603302	Adenylate cyclase type 9	ADCY9	hCG_16641|KIAA0520		C:integral component of membrane|C:intracellular|F:phosphorus-oxygen lyase activity|P:cyclic nucleotide biosynthetic process|P:intracellular signal transduction|C:axon|C:dendrite|C:integral component of plasma membrane|C:plasma membrane|F:adenylate cyclase activity|F:ATP binding|F:metal ion binding|P:activation of adenylate cyclase activity|P:activation of protein kinase A activity|P:adenylate cy…	Complete proteome|Membrane|Reference proteome|Transmembrane|Transmembrane helix|Proteomics identification|Lyase|ATP-binding|cAMP biosynthesis|Cell membrane|Glycoprotein|Magnesium|Manganese|Metal-binding|Nucleotide-binding|Phosphoprotein|Polymorphism|Repeat	ENZ	B0381	0.306	0.188	0.203	0.0323	0.00628	-0.599049	0.0376	0.00711	2.0866	0.0547	0.0161	-1.6313	5.69e-05	1.44e-06	0.56672	0.306	0.514279	0.0323	1.4908	0.0376	1.42481	0.0547	1.26201	5.69e-05	4.24489	1.78736	0.0163171	0.306	0.0323	0.0376	0.0547	5.69e-05	0.203
B0382	A247F	CDS	ADCYA_HUMAN	Q96PN6	ENSG00000143199	55811	Hs.320892	143870|605205	Adenylate cyclase type 10	ADCY10|SAC|HEL-S-7a	FLJ50308		C:apical part of cell|C:axon|C:basal part of cell|C:cilium|C:cytoplasm|C:cytoskeleton|C:cytosol|C:dendrite|C:growth cone|C:mitochondrion|C:neuronal cell body|C:nucleus|C:perinuclear region of cytoplasm|C:plasma membrane|F:adenylate cyclase activity|F:ATP binding|F:bicarbonate binding|F:magnesium ion binding|F:manganese ion binding|P:cAMP biosynthetic process|P:cellular response to inorganic subst…	3D-structure|Alternative splicing|ATP-binding|cAMP biosynthesis|Cell membrane|Cell projection|Complete proteome|Cytoplasm|Cytoskeleton|Lyase|Magnesium|Manganese|Membrane|Metal-binding|Mitochondrion|Nucleotide-binding|Nucleus|Polymorphism|Reference proteome|Repeat|Coiled coil|Transmembrane|Transmembrane helix	ENZ	B0382				0.532	0.324	-0.0729031	0.764	0.567	0.366476	0.839	0.729	0.154051	0.0633	0.016	-0.163538			0.532	0.274088	0.764	0.116907	0.839	0.076238	0.0633	1.1986	0.416457	0.383303		0.532	0.764	0.839	0.0633
B0383	A3876	CDS	ADDA_HUMAN	Q96D30	ENSG00000087274	118	Hs.183706	102680	Alpha adducin	ADD1|ADDA	LA04NC01-25A3.2-001|hCG_20629|RP11-520M5.1-003|RP11-520M5.1-001|FLJ57858|FLJ61270		C:cytoskeleton|C:cytosol|C:F-actin capping protein complex|C:focal adhesion|C:nucleoplasm|C:nucleus|C:plasma membrane|F:actin binding|F:actin filament binding|F:poly(A) RNA binding|F:protein heterodimerization activity|F:protein homodimerization activity|F:spectrin binding|F:structural molecule activity|F:transcription factor binding|P:actin cytoskeleton organization|P:actin filament bundle assem…	Complete proteome|Proteomics identification|Reference proteome|Coiled coil|Acetylation|Actin-binding|Alternative splicing|Calmodulin-binding|Cell membrane|Cytoplasm|Cytoskeleton|Direct protein sequencing|Membrane|Phosphoprotein|Polymorphism	CS	B0383	0.848	0.775	0.0575	0.0114	0.00154	-0.493889	0.0871	0.0217	-0.70572	0.485	0.301	-0.219177	0.0202	0.00354	-0.624419	0.848	0.0716041	0.0114	1.9431	0.0871	1.05998	0.485	0.314258	0.0202	1.69465	1.01672	0.0962238	0.848	0.0114	0.0871	0.485	0.0202	0.0575
B0384	A0587	CDS	ADDB_HUMAN	Q96HD4	ENSG00000075340	119	Hs.188528	102681	Beta adducin	ADD2|ADDB	FLJ61313		C:cytoskeleton|C:cytoplasmic, membrane-bounded vesicle|C:cytosol|C:F-actin capping protein complex|C:neuronal postsynaptic density|C:plasma membrane|F:actin binding|F:actin filament binding|F:protein heterodimerization activity|F:protein homodimerization activity|F:spectrin binding|F:structural molecule activity|P:actin cytoskeleton organization|P:actin filament bundle assembly|P:barbed-end actin…	Coiled coil|Complete proteome|Proteomics identification|Reference proteome|Acetylation|Actin-binding|Alternative splicing|Calmodulin-binding|Cell membrane|Cytoplasm|Cytoskeleton|Direct protein sequencing|Membrane|Phosphoprotein|Polymorphism	CS	B0384				0.192	0.0723	0.359448	0.727	0.522	-0.251812	0.509	0.325	0.202195	0.238	0.0986	0.109179			0.192	0.716699	0.727	0.138466	0.509	0.293282	0.238	0.623423	0.442967	0.360606		0.192	0.727	0.509	0.238
B0385	A3877	CDS	ADDG_HUMAN	Q59EK1	ENSG00000148700	120	Hs.501012	601568	Gamma adducin	ADD3|ADDL	hCG_1789399|RP11-252O7.3-001		C:cytoskeleton|C:brush border|C:cell cortex|C:cell-cell junction|C:condensed nuclear chromosome|C:cytoplasm|C:cytosol|C:membrane|C:neuronal postsynaptic density|C:nucleoplasm|C:plasma membrane|F:structural constituent of cytoskeleton|P:response to drug|P:transmembrane transport|F:structural molecule activity	Acetylation|Actin-binding|Alternative splicing|Calmodulin-binding|Cell membrane|Complete proteome|Cytoplasm|Cytoskeleton|Membrane|Phosphoprotein|Reference proteome|Ubl conjugation	CS	B0385	0.00359	0.000759	-0.807	0.00103	5.04e-05	-1.08254	0.000527	2.96e-05	-1.01709	2.7e-08	2.66e-10	-1.61854	0.023	0.00419	-0.969081	0.00359	2.44491	0.00103	2.98716	0.000527	3.27819	2.7e-08	7.56864	0.023	1.63827	3.58343	0.000260956	0.00359	0.00103	0.000527	2.7e-08	0.023	-0.807
B0386	A5724	CDS	ADEC1_HUMAN	B7Z6U5	ENSG00000134028	27299	Hs.521459	606393	ADAM-like, Decysin 1	ADAMDEC1	FLJ50240|FLJ51108		F:metalloendopeptidase activity|P:integrin-mediated signaling pathway|F:zinc ion binding|C:extracellular region|P:immune response|P:negative regulation of cell adhesion	Integrin|Disulfide bond|Alternative splicing|Complete proteome|Glycoprotein|Hydrolase|Metal-binding|Metalloprotease|Polymorphism|Protease|Reference proteome|Secreted|Signal|Zinc|Zymogen	ENZ	B0386				0.525	0.318	0.576672	5.61e-06	9.79e-08	3.70659	0.748	0.595	-0.234263	5.75e-06	4.61e-08	3.006			0.525	0.279841	5.61e-06	5.25104	0.748	0.126098	5.75e-06	5.24033	2.72433	0.00188657		0.525	5.61e-06	0.748	5.75e-06
B0387	A922C	CDS	ADGB_HUMAN	Q9HAA5	ENSG00000118492	79747	Hs.720870	614630	Calpain-7-like protein	ADGB|CAPN7L	RP11-497D6.1-005|FLJ40251|FLJ11889|FLJ23121|DJ408K24.1	C6orf103|LOC79747	F:heme binding|F:oxygen binding|C:cytoplasm|F:calcium-dependent cysteine-type endopeptidase activity|P:proteolysis|C:intracellular	Coiled coil|Alternative splicing|Complete proteome|Polymorphism|Reference proteome	UK	B0387				0.664	0.468	0.1159							0.187	0.0694	0.161862			0.664	0.177832					0.187	0.728158	0.452995	0.352375		0.664			0.187
B0388	A5726	CDS	ADH1A_HUMAN	P07327	ENSG00000187758	124	Hs.654433	103700	Alcohol dehydrogenase 1A	ADH1A|ADH1			C:cytosol|F:alcohol dehydrogenase (NAD) activity|F:alcohol dehydrogenase activity, zinc-dependent|F:retinol dehydrogenase activity|F:zinc ion binding|P:alcohol metabolic process|P:drug metabolic process|P:ethanol oxidation	3D-structure|Acetylation|Complete proteome|Cytoplasm|Direct protein sequencing|Metal-binding|NAD|Oxidoreductase|Phosphoprotein|Reference proteome|Zinc	ENZ	B0388				0.0444	0.00969	-1.44432	0.607	0.381	-0.272715	0.204	0.0907	0.432649	0.433	0.239	0.102548			0.0444	1.35262	0.607	0.216811	0.204	0.69037	0.433	0.363512	0.655828	0.220888		0.0444	0.607	0.204	0.433
B0389	A5727	CDS	ADH1B_HUMAN	F5HB16	ENSG00000196616	125	Hs.4	103720	Alcohol dehydrogenase beta chain	HEL-S-117|ADH1B|ADH2	hCG_41484|FLJ52054|FLJ52389|FLJ79400|FLJ51963		F:oxidoreductase activity|F:zinc ion binding|C:cytosol|F:alcohol dehydrogenase activity, zinc-dependent|P:ethanol oxidation	Metal-binding|Zinc|Complete proteome|Proteomics identification|Reference proteome|3D-structure|Acetylation|Alternative splicing|Cytoplasm|Direct protein sequencing|NAD|Oxidoreductase|Phosphoprotein|Polymorphism	ENZ	B0389				0.0306	0.00584	-0.672578	0.179	0.0586	1.48706	0.204	0.0907	0.432649	0.217	0.086	0.196171			0.0306	1.51428	0.179	0.747147	0.204	0.69037	0.217	0.66354	0.903834	0.124786		0.0306	0.179	0.204	0.217
B0390	A5728	CDS	ADH1G_HUMAN	Q71V49	ENSG00000248144	126	Hs.654537	103730	Alcohol dehydrogenase 1C	ADH3|ADH1C			C:cytosol|F:alcohol dehydrogenase (NAD) activity|F:alcohol dehydrogenase activity, zinc-dependent|F:retinol dehydrogenase activity|F:zinc ion binding|P:ethanol oxidation	3D-structure|Acetylation|Complete proteome|Cytoplasm|Direct protein sequencing|Metal-binding|NAD|Oxidoreductase|Phosphoprotein|Polymorphism|Reference proteome|Zinc	ENZ	B0390	0.204	0.11	-0.269	0.0822	0.0223	-1.5594	0.607	0.381	-0.272715	0.204	0.0907	0.432649	0.401	0.213	0.116082	0.204	0.69037	0.0822	1.08513	0.607	0.216811	0.204	0.69037	0.401	0.396856	0.615907	0.242155	0.204	0.0822	0.607	0.204	0.401	-0.269
B0391	A5729	CDS	ADH4_HUMAN	V9HVX7	ENSG00000198099	127	Hs.1219	103740	Alcohol dehydrogenase 4	HEL-S-4|ADH4			F:alcohol dehydrogenase activity, zinc-dependent|F:ethanol binding|F:zinc ion binding|P:ethanol oxidation|C:cytosol|F:alcohol dehydrogenase (NAD) activity|F:alditol:NADP+ 1-oxidoreductase activity|F:all-trans retinal binding|F:benzaldehyde dehydrogenase activity|F:NAD binding|F:NADPH:quinone reductase activity|F:oxidoreductase activity, acting on the aldehyde or oxo group of donors, NAD or NADP a…	Metal-binding|Zinc|Complete proteome|Proteomics identification|Reference proteome|3D-structure|Alternative splicing|Cytoplasm|Direct protein sequencing|NAD|Oxidoreductase|Phosphoprotein|Polymorphism	ENZ	B0391				0.317	0.148	0.258243							0.00369	0.00039	-0.408479			0.317	0.498941					0.00369	2.43297	1.46596	0.0342013		0.317			0.00369
B0392	A5730	CDS	ADH6_HUMAN	B4DPD8	ENSG00000172955	130	Hs.586161	103735	Alcohol dehydrogenase 6	ADH5|ADH6	FLJ79225|FLJ56923		F:oxidoreductase activity|F:zinc ion binding|F:alcohol dehydrogenase (NAD) activity|C:cytosol|C:extracellular exosome|F:alcohol dehydrogenase activity, zinc-dependent|P:ethanol oxidation|P:response to ethanol	Oxidoreductase|Complete proteome|Proteomics identification|Reference proteome|Metal-binding|Zinc|Alternative splicing|Cytoplasm|NAD|Phosphoprotein|Polymorphism	ENZ	B0392				0.104	0.0309	0.287617	0.913	0.821	-0.137303	0.339	0.182	0.414205	0.759	0.598	0.0334938			0.104	0.982967	0.913	0.0395292	0.339	0.4698	0.759	0.119758	0.403014	0.395354		0.104	0.913	0.339	0.759
B0393	A5731	CDS	ADH7_HUMAN	B4DWS1	ENSG00000196344	131	Hs.389	600086	Alcohol dehydrogenase class IV mu/sigma chain	ADH7	FLJ51125		F:oxidoreductase activity|F:zinc ion binding|C:cytosol|C:extracellular region|F:alcohol dehydrogenase (NAD) activity|F:alcohol dehydrogenase activity, zinc-dependent|F:aldehyde oxidase activity|F:ethanol binding|F:receptor antagonist activity|F:retinol binding|F:retinol dehydrogenase activity|P:ethanol catabolic process|P:ethanol oxidation|P:fatty acid omega-oxidation|P:oxidation-reduction proces…	Complete proteome|Metal-binding|Proteomics identification|Reference proteome|Zinc|3D-structure|Alternative splicing|Cytoplasm|Direct protein sequencing|NAD|Oxidoreductase|Polymorphism	ENZ	B0393				0.983	0.968	-0.00800058	0.364	0.165	0.685712	0.758	0.609	0.208262	0.00081	5.41e-05	0.375455			0.983	0.00744648	0.364	0.438899	0.758	0.120331	0.00081	3.09151	0.914548	0.121745		0.983	0.364	0.758	0.00081
B0394	A5732	CDS	ADHX_HUMAN	Q5U043	ENSG00000197894	128	Hs.78989	103710	Alcohol dehydrogenase class III chi chain	ADH5|ADHX|FDH|HEL-S-60p	hCG_41483		F:S-(hydroxymethyl)glutathione dehydrogenase activity|F:zinc ion binding|P:ethanol oxidation|F:oxidoreductase activity|C:cytosol|C:extracellular exosome|C:mitochondrion|F:alcohol dehydrogenase (NAD) activity|F:electron carrier activity|F:fatty acid binding|F:formaldehyde dehydrogenase activity|P:formaldehyde catabolic process|P:peptidyl-cysteine S-nitrosylation|P:positive regulation of blood pres…	Metal-binding|NAD|Oxidoreductase|Zinc|Complete proteome|Proteomics identification|Reference proteome|3D-structure|Acetylation|Cytoplasm|Direct protein sequencing|Phosphoprotein|Polymorphism	ENZ	B0394				0.0446	0.00976	0.682788	0.134	0.0395	-0.520428	2.05e-05	1.11e-06	-0.858332	0.539	0.337	-0.106495			0.0446	1.35067	0.134	0.872895	2.05e-05	4.68825	0.539	0.268411	1.79505	0.0160304		0.0446	0.134	2.05e-05	0.539
B0395	A248F	CDS	ADIG_HUMAN	A2A2E7	ENSG00000182035	149685	Hs.368028	611396	Small adipocyte factor 1	ADIG|SMAF1	RP5-1100H13.2|RP5-1100H13.2-002|RP5-1100H13.2-001		C:integral component of membrane|P:fat cell differentiation|C:cytoplasm|C:nucleus|P:brown fat cell differentiation|P:positive regulation of fat cell differentiation|P:spermatogenesis|P:white fat cell differentiation	Complete proteome|Membrane|Reference proteome|Transmembrane|Transmembrane helix|Signal|Nucleus	TM	B0395				0.543	0.335	-0.0936379							0.00331	0.00034	0.255184			0.543	0.2652					0.00331	2.48017	1.37269	0.0423949		0.543			0.00331
B0396	A4557	CDS	ADIP_HUMAN	B3KMF4	ENSG00000117155	117178	Hs.22587	608690	Afadin- and alpha-actinin-binding protein	SSX2IP	hCG_25085|KIAA0923|DKFZP434C0515|FLJ10848|FLJ57263|FLJ79371		C:cell leading edge|C:cell-cell adherens junction|C:centriolar satellite|C:ciliary basal body|C:nucleus|C:protein complex|P:cell adhesion|P:centrosome organization|P:cilium assembly|P:intraciliary transport involved in cilium morphogenesis|P:regulation of cell motility|P:regulation of Rac protein signal transduction	Coiled coil|Complete proteome|Proteomics identification|Reference proteome|Alternative splicing|Cell adhesion|Cell junction|Cell projection|Cilium biogenesis/degradation|Cytoplasm|Cytoskeleton|Nucleus|Phosphoprotein|Polymorphism	CS	B0396				0.0227	0.00391	1.0554	0.966	0.931	0.0563045	0.5	0.315	-0.491752	0.295	0.135	-0.101918			0.0227	1.64397	0.966	0.0150229	0.5	0.30103	0.295	0.530178	0.622551	0.238478		0.0227	0.966	0.5	0.295
B0397	A4558	CDS	ADIPO_HUMAN	B2R773	ENSG00000181092	9370	Hs.80485	125853|605441|612556	Adiponectin precursor	ADIPOQ|ACDC|ACRP30|APM1|GBP28	hCG_1784052|FLJ93312		C:collagen trimer|C:extracellular region|C:cell surface|C:endoplasmic reticulum|C:extracellular exosome|C:extracellular space|F:cytokine activity|F:hormone activity|F:identical protein binding|F:protein homodimerization activity|F:receptor binding|F:sialic acid binding|P:adiponectin-activated signaling pathway|P:brown fat cell differentiation|P:cellular response to cAMP|P:cellular response to dru…	Collagen|Secreted|Signal|3D-structure|Complete proteome|Diabetes mellitus|Direct protein sequencing|Disease mutation|Disulfide bond|Glycoprotein|Hormone|Hydroxylation|Obesity|Pharmaceutical|Polymorphism|Reference proteome|Repeat	CS	B0397				0.23	0.0937	-0.569038	0.142	0.0428	1.62546	0.491	0.306	0.663212	0.26	0.112	0.125694			0.23	0.638272	0.142	0.847712	0.491	0.308919	0.26	0.585027	0.594982	0.254108		0.23	0.142	0.491	0.26
B0398	A806C	CDS	ADIRF_HUMAN	Q5TBU2	ENSG00000148671	10974	Hs.642660|Hs.714477		Adipose most abundant gene transcript 2	ADIRF|AFRO|APM2	hCG_1773630|RP11-96C23.4|RP11-96C23.4-001|RP11-96C23.4-002	C10orf116	C:cytoplasm|C:extracellular exosome|C:nucleoplasm|C:nucleus|P:cell differentiation|P:cellular response to cisplatin|P:cellular response to radiation|P:positive regulation of fat cell differentiation|P:positive regulation of transcription from RNA polymerase II promoter|P:regulation of response to drug|P:transcription, DNA-templated	Complete proteome|Proteomics identification|Reference proteome|Differentiation|Nucleus|Transcription|Transcription regulation	TF	B0398				0.0098	0.00124	-1.80963	0.478	0.254	0.406006	0.644	0.468	-0.207745	0.0497	0.0116	0.270053			0.0098	2.00877	0.478	0.320572	0.644	0.191114	0.0497	1.30364	0.956026	0.110656		0.0098	0.478	0.644	0.0497
B0399	A5733	CDS	ADK_HUMAN	Q9HB33	ENSG00000156110	132	Hs.656586	102750|614300	Adenosine kinase	ADK	hCG_2024637|RP11-383B24.1-003|FLJ61435|FLJ57673		F:kinase activity|F:adenosine kinase activity|P:purine ribonucleoside salvage|C:cytoplasm|C:cytosol|C:nucleoplasm|F:ATP binding|F:metal ion binding|F:poly(A) RNA binding|P:adenosine metabolic process|P:AMP salvage|P:circadian regulation of gene expression|P:dATP biosynthetic process|P:positive regulation of cardiac muscle hypertrophy|P:positive regulation of T cell proliferation|P:purine-containi…	Kinase|Transferase|3D-structure|Acetylation|Alternative splicing|ATP-binding|Complete proteome|Cytoplasm|Direct protein sequencing|Disease mutation|Magnesium|Metal-binding|Nucleotide-binding|Nucleus|Phosphoprotein|Purine salvage|Reference proteome	ENZ	B0399	0.0104	0.00277	-0.704	0.411	0.218	0.273685	0.0321	0.00575	-0.831876	0.247	0.117	-0.342007	0.0708	0.0185	0.377971	0.0104	1.98297	0.411	0.386158	0.0321	1.49349	0.247	0.607303	0.0708	1.14997	1.12398	0.0751661	0.0104	0.411	0.0321	0.247	0.0708	-0.704
B0400	A249F	CDS	ADM2_HUMAN	Q7Z4H4	ENSG00000128165	79924	Hs.449099|Hs.743540	608682	Intermedin	ADM2|AM2			C:extracellular region|F:protein complex binding|P:adenylate cyclase-activating G-protein coupled receptor signaling pathway|P:angiogenesis|P:digestion|P:feeding behavior|P:negative regulation of blood pressure|P:positive regulation of angiogenesis|P:positive regulation of gene expression|P:protein phosphorylation	Amidation|Cleavage on pair of basic residues|Complete proteome|Disulfide bond|Hormone|Reference proteome|Secreted|Signal	SIG	B0400				0.639	0.437	0.0625406							0.0223	0.00401	0.228119			0.639	0.194499					0.0223	1.6517	0.923097	0.119372		0.639			0.0223
B0401		CDS	ADM5_HUMAN	C9JUS6	ENSG00000224420	199800	Hs.311193|Hs.607562		PREDICTED: Hypothetical protein XP_373810	ADM5		C19orf76|LOC199800	C:extracellular region	Complete proteome|Disulfide bond|Reference proteome|Secreted|Signal	UK	B0401				0.77	0.608	-0.128588	0.897	0.792	-0.066044	0.0648	0.0199	0.485085	0.0195	0.00338	0.463097			0.77	0.113509	0.897	0.0472076	0.0648	1.18842	0.0195	1.70997	0.764777	0.171879		0.77	0.897	0.0648	0.0195
B0402	A1622	CDS	ADML_HUMAN	E9PML4	ENSG00000148926	133	Hs.441047	103275	ADM precursor	ADM|AM	hCG_23989		C:extracellular region|C:cytoplasm|C:cytosol|C:extracellular space|F:receptor binding|P:aging|P:androgen metabolic process|P:antibacterial humoral response|P:blood circulation|P:branching involved in labyrinthine layer morphogenesis|P:cAMP biosynthetic process|P:cAMP-mediated signaling|P:cell-cell signaling|P:defense response to Gram-negative bacterium|P:defense response to Gram-positive bacteriu…	Complete proteome|Proteomics identification|Reference proteome|Signal|3D-structure|Amidation|Cleavage on pair of basic residues|Direct protein sequencing|Disulfide bond|Hormone|Polymorphism|Secreted	SIG	B0402				0.745	0.574	0.329515	0.00076	4.84e-05	1.99041	0.0334	0.00871	0.872097	0.00208	0.000187	1.21658			0.745	0.127844	0.00076	3.11919	0.0334	1.47625	0.00208	2.68194	1.85131	0.014083		0.745	0.00076	0.0334	0.00208
B0403	A203A	CDS	ADNP_HUMAN	Q6DHZ8	ENSG00000101126	23394	Hs.293736|Hs.570355	611386|615873	Activity-dependent neuroprotector	ADNP|ADNP1	KIAA0784|FLJ95596		C:nucleus|F:DNA binding|F:metal ion binding|C:axon|C:cytoplasm|C:dendrite|C:extracellular space|C:neuronal cell body|F:chromatin binding|F:copper ion binding|F:peptide binding|P:activation of protein kinase activity|P:cellular response to extracellular stimulus|P:estrous cycle|P:negative regulation of gene expression|P:negative regulation of neuron apoptotic process|P:negative regulation of prote…	DNA-binding|Homeobox|Nucleus|Complete proteome|Proteomics identification|Reference proteome|Acetylation|Autism spectrum disorder|Isopeptide bond|Mental retardation|Metal-binding|Phosphoprotein|Repeat|Transcription|Transcription regulation|Ubl conjugation|Zinc|Zinc-finger	TF	B0403				0.0159	0.0024	0.873026	0.0474	0.00967	-0.472282	0.000254	2.24e-05	-0.669949	0.00231	0.000214	-0.5309			0.0159	1.7986	0.0474	1.32422	0.000254	3.59517	0.00231	2.63639	2.33859	0.0045857		0.0159	0.0474	0.000254	0.00231
B0404	A250F	CDS	ADNP2_HUMAN	H0YM09	ENSG00000101544	22850	Hs.131915		ADNP homeobox protein 2	ADNP2|ZNF508|NT2RM4001810	hCG_15188|KIAA0863|FLJ12626		C:nucleus|F:DNA binding|F:metal ion binding|P:cellular response to oxidative stress|P:cellular response to retinoic acid|P:negative regulation of cell death|P:neuron differentiation|P:positive regulation of cell growth|P:regulation of transcription, DNA-templated|P:transcription, DNA-templated	Complete proteome|Proteomics identification|Reference proteome|DNA-binding|Homeobox|Isopeptide bond|Metal-binding|Nucleus|Phosphoprotein|Repeat|Transcription|Transcription regulation|Ubl conjugation|Zinc|Zinc-finger	TF	B0404				0.324	0.153	0.311782	0.806	0.627	0.108059	0.0307	0.00776	0.676747	0.198	0.0758	-0.22797			0.324	0.489455	0.806	0.093665	0.0307	1.51286	0.198	0.703335	0.699829	0.199605		0.324	0.806	0.0307	0.198
B0405	A5735	CDS	ADPGK_HUMAN	B4DDP8	ENSG00000159322	83440	Hs.562587|Hs.654636	611861	ADP-dependent glucokinase	ADPGK|RbBP-35	PSEC0260|hCG_1787419|NT2RP3004059|DKFZP434B195|FLJ30964|FLJ55953|FLJ56905|DKFZp667C1917		F:kinase activity|F:phosphotransferase activity, alcohol group as acceptor|P:carbohydrate metabolic process|C:endoplasmic reticulum|C:extracellular region|C:membrane|F:ADP-specific glucokinase activity|F:metal ion binding|P:glucose metabolic process|P:glycolytic process|C:integral component of membrane	Kinase|Transferase|Signal|Alternative splicing|Complete proteome|Glycolysis|Magnesium|Metal-binding|Polymorphism|Reference proteome|Secreted|Proteomics identification|Membrane|Transmembrane|Transmembrane helix	ENZ	B0405				0.801	0.654	-0.0517189							0.166	0.0584	0.137859			0.801	0.0963675					0.166	0.779892	0.43813	0.364645		0.801			0.166
B0406	A5737	CDS	ADPRH_HUMAN	B4E341	ENSG00000144843	141	Hs.99884	603081	[Protein ADP-ribosylarginine] hydrolase	ADPRH|ARH1	hCG_20774|FLJ50373|FLJ77992		F:hydrolase activity|F:ADP-ribosylarginine hydrolase activity|F:magnesium ion binding|P:protein de-ADP-ribosylation|C:intracellular|P:cellular protein modification process	Hydrolase|Complete proteome|Proteomics identification|Reference proteome|3D-structure|Magnesium	ENZ	B0406				0.0286	0.00536	0.69946	0.444	0.227	-0.462831	0.819	0.698	0.099213	0.0631	0.0159	0.164089			0.0286	1.54363	0.444	0.352617	0.819	0.0867161	0.0631	1.19997	0.795734	0.160054		0.0286	0.444	0.819	0.0631
B0407	A251F	CDS	ADPRM_HUMAN	Q3LIE5	ENSG00000170222	56985	Hs.47668|Hs.708369		Manganese-dependent ADP-ribose/CDP-alcohol diphosphatase	ADPRM|NBLA03831	MDS006|Nbla03831|hCG_31075	C17orf48|C17ORF48|LOC56985	C:cytosol|F:ADP-ribose diphosphatase activity|F:CDP-glycerol diphosphatase activity|F:metal ion binding|P:nucleobase-containing small molecule catabolic process|F:hydrolase activity|C:integral component of membrane	Acetylation|Alternative splicing|Complete proteome|Hydrolase|Metal-binding|Polymorphism|Reference proteome|Zinc|Membrane|Proteomics identification|Transmembrane|Transmembrane helix	ENZ	B0407				0.00725	0.000818	-0.742115							0.0937	0.0268	0.571718			0.00725	2.13966					0.0937	1.02826	1.58396	0.0260639		0.00725			0.0937
B0408	A252F	CDS	ADR1_HUMAN	Q2V062	ENSG00000159346	51094	Hs.5298|Hs.713729	607945	Adiponectin receptor protein 1	ADIPOR1|PAQR1|TESBP1A|TESBP1B	CGI-45		C:integral component of membrane|C:intrinsic component of plasma membrane|C:membrane|C:plasma membrane|F:adipokinetic hormone receptor activity|F:adiponectin binding|F:metal ion binding|F:protein kinase binding|P:adiponectin-activated signaling pathway|P:fatty acid oxidation|P:glucose homeostasis|P:hormone-mediated signaling pathway|P:leptin-mediated signaling pathway|P:negative regulation of cel…	Complete proteome|Membrane|Proteomics identification|Reference proteome|Transmembrane|Transmembrane helix|3D-structure|Cell membrane|Fatty acid metabolism|Lipid metabolism|Metal-binding|Receptor|Zinc	RCP	B0408				0.341	0.164	0.21585							0.188	0.07	0.270444			0.341	0.467246					0.188	0.725842	0.596544	0.253196		0.341			0.188
B0409	A253F	CDS	ADR2_HUMAN	Q86V24	ENSG00000006831	79602	Hs.371642	607946	Adiponectin receptor protein 2	ADIPOR2|PAQR2			C:integral component of membrane|C:intrinsic component of plasma membrane|F:adipokinetic hormone receptor activity|F:adiponectin binding|F:metal ion binding|P:adiponectin-activated signaling pathway|P:fatty acid oxidation|P:female pregnancy|P:glucose homeostasis|P:heart development|P:hormone-mediated signaling pathway|P:negative regulation of cell growth|P:positive regulation of glucose import|P:…	3D-structure|Cell membrane|Complete proteome|Fatty acid metabolism|Lipid metabolism|Membrane|Metal-binding|Polymorphism|Receptor|Reference proteome|Transmembrane|Transmembrane helix|Zinc	RCP	B0409				0.00032	9.22e-06	0.73859	0.915	0.824	-0.0353215	0.00552	0.000921	-0.486048	0.493	0.293	0.174199			0.00032	3.49485	0.915	0.0385789	0.00552	2.25806	0.493	0.307153	1.52466	0.0298772		0.00032	0.915	0.00552	0.493
B0410	A0115	CDS	ADRB1_HUMAN	P08588	ENSG00000043591	153	Hs.99913	109630|607276	Beta-1 adrenergic receptor	ADRB1|ADRB1R|B1AR			C:early endosome|C:integral component of plasma membrane|C:plasma membrane|F:alpha-2A adrenergic receptor binding|F:beta-adrenergic receptor activity|F:beta1-adrenergic receptor activity|F:epinephrine binding|F:norepinephrine binding|F:PDZ domain binding|F:protein heterodimerization activity|F:Ras guanyl-nucleotide exchange factor activity|F:receptor signaling protein activity|P:activation of ade…	3D-structure|Cell membrane|Complete proteome|Disulfide bond|Endosome|G-protein coupled receptor|Glycoprotein|Lipoprotein|Membrane|Palmitate|Phosphoprotein|Polymorphism|Receptor|Reference proteome|Transducer|Transmembrane|Transmembrane helix	RCP	B0410				0.953	0.909	0.0108495	0.445	0.228	0.719225	0.837	0.725	-0.168156	0.857	0.741	-0.0460754			0.953	0.0209071	0.445	0.35164	0.837	0.0772745	0.857	0.0670192	0.12921	0.74266		0.953	0.445	0.837	0.857
B0411	A0812	CDS	ADRB2_HUMAN	Q9BYZ0	ENSG00000169252	154	Hs.2551	109690	Beta-2 adrenergic receptor	ADRB2|ADRB2R|B2AR			C:integral component of membrane|F:beta2-adrenergic receptor activity|P:adenylate cyclase-activating G-protein coupled receptor signaling pathway|P:regulation of smooth muscle contraction|P:regulation of vasodilation|C:apical plasma membrane|C:axon|C:caveola|C:dendritic spine|C:early endosome|C:endosome|C:integral component of plasma membrane|C:lysosome|C:neuronal cell body membrane|C:nucleus|C:p…	G-protein coupled receptor|Membrane|Receptor|Transducer|Transmembrane|Transmembrane helix|3D-structure|Cell membrane|Complete proteome|Disulfide bond|Endosome|Glycoprotein|Hydroxylation|Lipoprotein|Palmitate|Phosphoprotein|Polymorphism|Reference proteome|Ubl conjugation	RCP	B0411				0.0381	0.00788	-0.937031	0.936	0.864	-0.0595429	0.572	0.389	0.23659	0.0233	0.00427	0.378241			0.0381	1.41908	0.936	0.0287242	0.572	0.242604	0.0233	1.63264	0.830762	0.147652		0.0381	0.936	0.572	0.0233
B0412	A0680	CDS	ADRB3_HUMAN	B8X6N1	ENSG00000188778	155	Hs.2549	109691	Beta-3 adrenergic receptor	ADRB3|ADRB3R|B3AR	hCG_21141		C:integral component of membrane|C:plasma membrane|F:beta-adrenergic receptor activity|P:adenylate cyclase-activating G-protein coupled receptor signaling pathway|C:integral component of plasma membrane|C:nucleus|C:receptor complex|F:beta3-adrenergic receptor activity|F:epinephrine binding|F:norepinephrine binding|F:protein homodimerization activity|P:activation of adenylate cyclase activity|P:ad…	Cell membrane|G-protein coupled receptor|Membrane|Receptor|Transducer|Transmembrane|Transmembrane helix|3D-structure|Complete proteome|Diabetes mellitus|Disulfide bond|Glycoprotein|Lipoprotein|Obesity|Palmitate|Polymorphism|Reference proteome	RCP	B0412				0.873	0.766	0.0307532	0.406	0.195	0.660877	0.492	0.308	0.396979	0.0439	0.00984	0.193827			0.873	0.0589858	0.406	0.391474	0.492	0.308035	0.0439	1.35754	0.529008	0.295796		0.873	0.406	0.492	0.0439
B0413	A9247	CDS	ADRM1_HUMAN	Q68E00	ENSG00000130706	11047	Hs.90107	610650	Proteasomal ubiquitin receptor ADRM1	ADRM1|GP110	DKFZp686G2045|DKFZP686G2045|FLJ56666		C:cytoplasm|C:nucleus|C:integral component of plasma membrane|C:membrane|C:nucleoplasm|C:plasma membrane|C:proteasome complex|F:endopeptidase activator activity|F:protease binding|F:proteasome binding|P:proteasome assembly|P:transcription elongation from RNA polymerase II promoter	3D-structure|Acetylation|Complete proteome|Cytoplasm|Isopeptide bond|Nucleus|Phosphoprotein|Proteasome|Reference proteome|Ubl conjugation	CS	B0413				0.0916	0.026	0.323689	0.00143	0.000104	0.513065	0.000733	8.04e-05	0.538004	0.058	0.0142	0.492536			0.0916	1.0381	0.00143	2.84466	0.000733	3.1349	0.058	1.23657	2.06356	0.00863855		0.0916	0.00143	0.000733	0.058
B0414	A5738	CDS	ADRO_HUMAN	B3KSQ6	ENSG00000161513	2232	Hs.69745	103270	NADPH:adrenodoxin oxidoreductase, mitochondrial precursor	FDXR|ADXR	hCG_29834|FLJ36801|FLJ53329|FLJ59457|FLJ59386|FLJ54040|FLJ54567|FLJ59458		F:oxidoreductase activity|C:mitochondrial matrix|C:mitochondrion|F:ferredoxin-NADP+ reductase activity|F:NADPH-adrenodoxin reductase activity|P:C21-steroid hormone biosynthetic process|P:cholesterol metabolic process|P:generation of precursor metabolites and energy|P:oxidation-reduction process|P:steroid biosynthetic process|P:sterol metabolic process	FAD|Flavoprotein|Mitochondrion|NADP|Oxidoreductase|Complete proteome|Reference proteome|Proteomics identification|Alternative splicing|Cholesterol metabolism|Electron transport|Lipid metabolism|Phosphoprotein|Polymorphism|Steroid metabolism|Sterol metabolism|Transit peptide|Transport	ENZ	B0414	2.38e-08	2.92e-10	0.947	0.0433	0.00938	0.970387	0.0257	0.00432	0.573897	0.0662	0.0205	0.316484	5.48e-05	1.35e-06	1.0175	2.38e-08	7.62342	0.0433	1.36351	0.0257	1.59007	0.0662	1.17914	5.48e-05	4.26122	3.20347	0.000625932	2.38e-08	0.0433	0.0257	0.0662	5.48e-05	0.947
B0415	A4559	CDS	ADSV_HUMAN	Q75MG0	ENSG00000006747	85477	Hs.633359|Hs.655515	613416	Adseverin	SCIN	KIAA1905|FLJ90642|FLJ90717		F:calcium ion binding|P:actin filament severing|C:brush border|C:cell cortex|C:cytoplasm|C:cytoskeleton|C:extracellular exosome|F:1-phosphatidylinositol binding|F:actin binding|F:actin filament binding|F:phosphatidylinositol-4,5-bisphosphate binding|F:phosphatidylserine binding|P:actin filament capping|P:actin nucleation|P:calcium ion regulated exocytosis|P:negative regulation of cell proliferati…	3D-structure|Actin capping|Actin-binding|Alternative splicing|Calcium|Complete proteome|Cytoplasm|Cytoskeleton|Phosphoprotein|Polymorphism|Reference proteome|Repeat|Proteomics identification	CS	B0415				0.17	0.0611	0.594136							0.0257	0.00485	-0.278656			0.17	0.769551					0.0257	1.59007	1.17981	0.0660984		0.17			0.0257
B0416	A0395	CDS	ADT1_HUMAN	A8K787	ENSG00000151729	291	Hs.246506	103220|609283|615418	ADP,ATP carrier protein, heart/skeletal muscle isoform T1	SLC25A4|ANT1	hCG_16144|FLJ75273		C:integral component of membrane|C:mitochondrial inner membrane|F:transporter activity|P:transmembrane transport|C:mitochondrion|C:integral component of plasma membrane|C:myelin sheath|C:nucleus|F:adenine transmembrane transporter activity|F:structural constituent of ribosome|P:apoptotic mitochondrial changes|P:generation of precursor metabolites and energy|P:mitochondrial genome maintenance|P:ne…	Membrane|Repeat|Transmembrane|Transmembrane helix|Transport|Complete proteome|Proteomics identification|Reference proteome|Acetylation|Cardiomyopathy|Direct protein sequencing|Disease mutation|Host-virus interaction|Mitochondrion|Mitochondrion inner membrane|Progressive external ophthalmoplegia|S-nitrosylation	TP	B0416				0.000856	3.89e-05	1.23947	0.501	0.275	0.297505	0.311	0.161	-0.801379	0.821	0.687	0.0777959			0.000856	3.06753	0.501	0.300162	0.311	0.50724	0.821	0.0856568	0.990146	0.102295		0.000856	0.501	0.311	0.821
B0417	A0396	CDS	ADT2_HUMAN	Q6NVC0	ENSG00000005022	292	Hs.632282	300150	ADP/ATP translocase 2	SLC25A5|ANT2	FLJ96310		C:integral component of membrane|C:mitochondrial inner membrane|F:transporter activity|P:transmembrane transport|C:extracellular exosome|C:integral component of plasma membrane|C:membrane|C:mitochondrial nucleoid|C:mitochondrion|C:MMXD complex|C:myelin sheath|C:nucleus|F:adenine transmembrane transporter activity|F:poly(A) RNA binding|F:structural constituent of ribosome|F:ubiquitin protein ligas…	Membrane|Repeat|Transmembrane|Transmembrane helix|Transport|Acetylation|Chromosome partition|Complete proteome|Direct protein sequencing|Host-virus interaction|Methylation|Mitochondrion|Mitochondrion inner membrane|Polymorphism|Reference proteome	TP	B0417				0.00109	5.47e-05	1.31013	0.206	0.0719	-0.522234	0.0655	0.0202	-0.503898	0.0511	0.012	0.647895			0.00109	2.96257	0.206	0.686133	0.0655	1.18376	0.0511	1.29158	1.53101	0.0294435		0.00109	0.206	0.0655	0.0511
B0418	A3742	CDS	ADT3_HUMAN	Q59EI9	ENSG00000169100	293	Hs.350927|Hs.680626	300151|403000	ADP,ATP carrier protein, liver isoform T2	SLC25A6|ANT3	CDABP0051|hCG_1746794		C:integral component of membrane|C:mitochondrial inner membrane|F:transporter activity|P:transmembrane transport|C:mitochondrial inner membrane presequence translocase complex|C:mitochondrion|C:nucleus|F:adenine transmembrane transporter activity|F:ATP:ADP antiporter activity|F:structural constituent of ribosome|P:active induction of host immune response by virus|P:apoptotic process|P:protein tar…	Membrane|Repeat|Transmembrane|Transmembrane helix|Transport|Acetylation|Apoptosis|Complete proteome|Direct protein sequencing|Host-virus interaction|Mitochondrion|Mitochondrion inner membrane|Polymorphism|Reference proteome	TP	B0418				0.962	0.925	0.0154199	0.106	0.0283	-0.351946	0.697	0.531	0.107553	0.00374	0.000397	1.40842			0.962	0.0168249	0.106	0.974694	0.697	0.156767	0.00374	2.42713	0.893854	0.127687		0.962	0.106	0.697	0.00374
B0419	A3744	CDS	ADT4_HUMAN	Q9H0C2	ENSG00000151475	83447	Hs.149030	610796	ADP/ATP translocase 4	SLC25A31|AAC4|ANT4|SFEC	DKFZP434N1235		C:integral component of membrane|C:mitochondrial inner membrane|C:mitochondrion|C:motile cilium|C:nucleus|F:structural constituent of ribosome|F:transporter activity|P:translation|P:transmembrane transport	Acetylation|Cell projection|Cilium|Complete proteome|Flagellum|Membrane|Methylation|Mitochondrion|Mitochondrion inner membrane|Polymorphism|Reference proteome|Repeat|Transmembrane|Transmembrane helix|Transport	TP	B0419				0.74	0.568	-0.0476483							0.62	0.423	-0.0830711			0.74	0.130768					0.62	0.207608	0.169188	0.677348		0.74			0.62
B0420	A363B	CDS	ADTRP_HUMAN	Q96IZ2	ENSG00000111863	84830	Hs.126409	614348	Uncharacterized protein C6ORF105	ADTRP	RP3-413H6.1|hCG_37410|RP3-413H6.1-001|MGC12335|DJ413H6.1.1	C6orf105|C6ORF105|LOC84830	C:integral component of membrane|C:plasma membrane	Alternative splicing|Cell membrane|Complete proteome|Membrane|Polymorphism|Reference proteome|Transmembrane|Transmembrane helix|Proteomics identification|Signal	TM	B0420				0.577	0.369	-0.414918	0.114	0.0316	1.28302	0.000703	7.63e-05	2.29075	0.000284	1.33e-05	1.2403			0.577	0.238824	0.114	0.943095	0.000703	3.15304	0.000284	3.54668	1.97041	0.010705		0.577	0.114	0.000703	0.000284
B0421	A794B	CDS	ADX_HUMAN	P10109	ENSG00000137714	2230	Hs.744	103260	Adrenodoxin, mitochondrial precursor	FDX1|ADX			C:mitochondrial matrix|C:mitochondrion|F:2 iron, 2 sulfur cluster binding|F:electron carrier activity|F:iron ion binding|P:C21-steroid hormone biosynthetic process|P:cholesterol metabolic process|P:hormone biosynthetic process|P:oxidation-reduction process|P:small molecule metabolic process|P:sterol metabolic process	2Fe-2S|3D-structure|Acetylation|Cholesterol metabolism|Complete proteome|Electron transport|Iron|Iron-sulfur|Lipid metabolism|Metal-binding|Mitochondrion|Phosphoprotein|Reference proteome|Steroid metabolism|Steroidogenesis|Sterol metabolism|Transit peptide|Transport	TP	B0421	0.0108	0.00292	-0.472	0.0179	0.00281	0.521676	0.851	0.704	0.188246	0.149	0.0593	0.841644	0.000228	9.92e-06	1.28696	0.0108	1.96658	0.0179	1.74715	0.851	0.0700704	0.149	0.826814	0.000228	3.64207	1.65053	0.0223597	0.0108	0.0179	0.851	0.149	0.000228	-0.472
B0422	A762C	CDS	ADXL_HUMAN	B7Z6L7	ENSG00000267673|ENSG00000167807	112812	Hs.654865	614585	Adrenodoxin-like protein, mitochondrial precursor	FDX1L|FDX2	FLJ39703|MGC19604|FLJ61737	LOC112812	F:2 iron, 2 sulfur cluster binding|F:electron carrier activity|F:metal ion binding|F:iron-sulfur cluster binding|C:mitochondrial matrix|P:C21-steroid hormone biosynthetic process|P:oxidation-reduction process|P:small molecule metabolic process|P:sterol metabolic process	Iron|Iron-sulfur|Metal-binding|Complete proteome|Proteomics identification|Reference proteome|2Fe-2S|3D-structure|Alternative splicing|Electron transport|Mitochondrion|Transit peptide|Transport	TP	B0422				0.111	0.0339	0.260508							0.00234	0.000218	0.684752			0.111	0.954677					0.00234	2.63078	1.79273	0.0161165		0.111			0.00234
B0423	A204A	CDS	AEBP1_HUMAN	B3KR36	ENSG00000106624	165	Hs.439463	602981	Adipocyte enhancer-binding protein 1	AEBP1|ACLP	FLJ45634|FLJ33612|FLJ55979		F:metallocarboxypeptidase activity|F:zinc ion binding|C:cytoplasm|C:extracellular exosome|C:extracellular space|C:nucleus|F:carboxypeptidase activity|F:RNA polymerase II regulatory region sequence-specific DNA binding|F:serine-type carboxypeptidase activity|F:transcription corepressor activity|F:transcription factor activity, sequence-specific DNA binding|F:transcriptional repressor activity, RNA…	Complete proteome|Proteomics identification|Reference proteome|Alternative splicing|Calmodulin-binding|Cytoplasm|DNA-binding|Glycoprotein|Nucleus|Polymorphism|Repressor|Secreted|Signal|Transcription|Transcription regulation	TF	B0423				0.00489	0.000472	0.902094	0.0872	0.0218	1.83524	0.0608	0.0184	1.61421	0.09	0.0255	0.417625			0.00489	2.31069	0.0872	1.05948	0.0608	1.2161	0.09	1.04576	1.40801	0.0390834		0.00489	0.0872	0.0608	0.09
B0424	A205A	CDS	AEBP2_HUMAN	B3KXA1	ENSG00000139154	121536	Hs.126497		Zinc finger protein AEBP2	AEBP2	hCG_1811073|FLJ16516|FLJ16400|MGC17922|FLJ45026		F:metal ion binding|F:nucleic acid binding|C:ESC/E(Z) complex|C:nucleoplasm|C:nucleus|F:RNA polymerase II core promoter proximal region sequence-specific DNA binding|F:transcription corepressor activity|F:transcriptional repressor activity, RNA polymerase II core promoter proximal region sequence-specific binding|P:chromatin modification|P:negative regulation of gene expression, epigenetic|P:tran…	Acetylation|Alternative splicing|Chromatin regulator|Complete proteome|DNA-binding|Metal-binding|Nucleus|Phosphoprotein|Reference proteome|Repeat|Repressor|Transcription|Transcription regulation|Zinc|Zinc-finger|Proteomics identification	TF	B0424				0.773	0.614	-0.0734589							0.00222	0.000204	-0.695033			0.773	0.111821					0.00222	2.65365	1.38273	0.0414254		0.773			0.00222
B0425	A5739	CDS	AEDO_HUMAN	B3KXN9	ENSG00000181915	84890	Hs.99821	611392	2-aminoethanethiol dioxygenase	ADO	FLJ14547|FLJ45793	C10orf22|LOC84890|C10ORF22	F:oxidoreductase activity, acting on single donors with incorporation of molecular oxygen, incorporation of two atoms of oxygen|C:cytosol|C:mitochondrion|F:cysteamine dioxygenase activity|F:metal ion binding|P:oxidation-reduction process|P:sulfur amino acid catabolic process	Complete proteome|Dioxygenase|Iron|Metal-binding|Oxidoreductase|Polymorphism|Reference proteome	ENZ	B0425				3.45e-06	8.59e-09	1.04423	0.141	0.0426	-0.336053	0.00206	0.000278	-0.621287	0.0411	0.00899	0.475791			3.45e-06	5.46218	0.141	0.850781	0.00206	2.68613	0.0411	1.38616	2.59631	0.0025333		3.45e-06	0.141	0.00206	0.0411
B0426	A254F	CDS	AEGP_HUMAN	Q6UXC1	ENSG00000177943	158056	Hs.376780		Apical endosomal glycoprotein	MAMDC4|AEGP|UNQ3001	UNQ3001/PRO9742|PLSS3001|DKFZP434M1411|RP11-216L13.11-002		C:integral component of membrane|P:protein transport|C:membrane	Alternative splicing|Complete proteome|Disulfide bond|Glycoprotein|Membrane|Polymorphism|Protein transport|Reference proteome|Repeat|Signal|Transmembrane|Transmembrane helix|Transport|Proteomics identification	TP	B0426													0.0607	0.0151	0.881777									0.0607	1.21681	1.21681	0.0607					0.0607
B0427	A255F	CDS	AEN_HUMAN	A0A024RC82	ENSG00000181026	64782	Hs.436102	610177	Apoptosis-enhancing nuclease	ISG20L1|pp12744|AEN|PP12744	hCG_26564|SBBI58|FLJ12484		F:exonuclease activity|F:nucleic acid binding|C:nuclear membrane|C:nucleolus|C:nucleoplasm|C:nucleus|P:intrinsic apoptotic signaling pathway in response to DNA damage by p53 class mediator|P:response to ionizing radiation	Exonuclease|Hydrolase|Nuclease|Alternative splicing|Apoptosis|Complete proteome|DNA damage|Nucleus|Polymorphism|Reference proteome|Proteomics identification	ENZ	B0427				0.000193	4.4e-06	1.37131							0.00347	0.000361	0.558357			0.000193	3.71444					0.00347	2.45967	3.08706	0.000818358		0.000193			0.00347
B0428	A257F	CDS	AF10_HUMAN	Q71UR7	ENSG00000078403	8028	Hs.30385	602409	AF-10 protein	AF10|MLL/AF10fusion|MLLT10|MLL/AF10 fusion	DKFZp686E10210|DKFZp779J0967|RP11-399C16.2-003|RP11-399C16.2-002|RP11-399C16.2-007|RP11-399C16.2-013|DKFZP779J0967|RP11-399C16.2-004|FLJ61176|RP11-399C16.2-009		F:zinc ion binding|C:cytoplasm|C:nucleoplasm|C:nucleus|C:protein complex|F:DNA binding|F:transcription factor activity, sequence-specific DNA binding|P:positive regulation of transcription from RNA polymerase II promoter|P:transcription, DNA-templated	Metal-binding|Zinc|Zinc-finger|Coiled coil|Complete proteome|Proteomics identification|Reference proteome|3D-structure|Alternative splicing|Chromosomal rearrangement|DNA-binding|Isopeptide bond|Nucleus|Phosphoprotein|Proto-oncogene|Repeat|Transcription|Transcription regulation|Ubl conjugation	TF	B0428				0.0559	0.0132	0.462983	0.898	0.794	-0.0694165	0.00212	0.000287	-1.09344	0.0468	0.0107	-0.331661			0.0559	1.25259	0.898	0.0467237	0.00212	2.67366	0.0468	1.32975	1.32568	0.0472408		0.0559	0.898	0.00212	0.0468
B0429	A763C	CDS	AF1L1_HUMAN	B4E0C1	ENSG00000157510	134265	Hs.483793|Hs.62930	614410	Actin filament-associated protein 1-like 1	AFAP1L1	FLJ36748|FLJ38661|FLJ00258|FLJ61683		C:integral component of membrane|C:cell junction|C:cytoplasm|C:invadopodium|C:nucleus|C:plasma membrane|C:podosome	Coiled coil|Membrane|Transmembrane|Transmembrane helix|Alternative splicing|Cell junction|Cell projection|Complete proteome|Cytoplasm|Phosphoprotein|Reference proteome|Repeat	CS	B0429				0.0133	0.00188	-1.17357							0.63	0.434	0.0503195			0.0133	1.87615					0.63	0.200659	1.0384	0.0915369		0.0133			0.63
B0430	A258F	CDS	AF1L2_HUMAN	B7Z363	ENSG00000169129	84632	Hs.501106	612420	Actin filament-associated protein 1-like 2	AFAP1L2|XB130	CTB-1144G6.4-006|KIAA1914|FLJ14564|FLJ58775|FLJ57978		C:cytoplasm|F:signaling adaptor activity|C:plasma membrane|F:protein tyrosine kinase activator activity|F:SH2 domain binding|F:SH3 domain binding|P:inflammatory response|P:positive regulation of epidermal growth factor receptor signaling pathway|P:positive regulation of interleukin-8 production|P:positive regulation of transcription, DNA-templated|P:regulation of interleukin-6 production|P:regula…	Coiled coil|3D-structure|Alternative splicing|Complete proteome|Cytoplasm|Phosphoprotein|Polymorphism|Reference proteome|Repeat|Proteomics identification	UK	B0430				0.515	0.307	0.0811339							0.0506	0.0118	0.270438			0.515	0.288193					0.0506	1.29585	0.792021	0.161428		0.515			0.0506
B0431	A259F	CDS	AF1Q_HUMAN	Q13015	ENSG00000213190	10962	Hs.75823	604684	Protein AF1q	MLLT11|AF1Q	hCG_1778767		C:cytoplasm|C:intracellular|C:microtubule organizing center|C:nucleus|P:extrinsic apoptotic signaling pathway|P:intrinsic apoptotic signaling pathway|P:positive regulation of apoptotic process|P:positive regulation of mitochondrial depolarization|P:positive regulation of release of cytochrome c from mitochondria|P:positive regulation of transcription, DNA-templated|P:apoptotic signaling pathway	Chromosomal rearrangement|Complete proteome|Cytoplasm|Cytoskeleton|Nucleus|Phosphoprotein|Proto-oncogene|Reference proteome|Ubl conjugation	TF	B0431				0.572	0.363	0.280196	0.000228	1.02e-05	2.6659	0.181	0.0768	-0.864055	0.109	0.0331	0.266051			0.572	0.242604	0.000228	3.64207	0.181	0.742321	0.109	0.962574	1.39739	0.0400506		0.572	0.000228	0.181	0.109
B0432	A610E	CDS	AF9_HUMAN	Q6LEQ8	ENSG00000171843	4300	Hs.317248|Hs.591085	159558	AF-9 protein	LTG9/MLLT3|MLLT3|AF9|YEATS3	hCG_1811108|DKFZp686D09204|RP11-15P13.2-002|RP11-15P13.2-006|FLJ58676|FLJ93363|FLJ53222		P:regulation of transcription, DNA-templated|C:extracellular exosome|C:nucleus|C:transcription elongation factor complex|P:anterior/posterior pattern specification|P:negative regulation of canonical Wnt signaling pathway|P:positive regulation of Wnt signaling pathway, planar cell polarity pathway|P:segment specification|P:transcription, DNA-templated	Complete proteome|Proteomics identification|Reference proteome|3D-structure|Activator|Alternative splicing|Chromosomal rearrangement|Isopeptide bond|Nucleus|Phosphoprotein|Proto-oncogene|Transcription|Transcription regulation|Ubl conjugation	TF	B0432	0.428	0.294	-0.155	0.00763	0.000877	-0.738996	0.857	0.714	0.178036	0.35	0.19	0.58878	0.516	0.315	0.123697	0.428	0.368556	0.00763	2.11748	0.857	0.0670192	0.35	0.455932	0.516	0.28735	0.659267	0.219146	0.428	0.00763	0.857	0.35	0.516	-0.155
B0433	A795B	CDS	AFAM_HUMAN	P43652	ENSG00000079557	173	Hs.168718	104145	Afamin precursor	AFM|ALB2|ALBA			C:blood microparticle|C:extracellular exosome|C:extracellular region|C:extracellular space|F:vitamin E binding|P:vitamin transport	Complete proteome|Direct protein sequencing|Disulfide bond|Glycoprotein|Polymorphism|Reference proteome|Repeat|Secreted|Signal|Transport	TP	B0433	0.133	0.0645	0.28	0.419	0.225	0.145526	0.0526	0.011	1.50045	0.977	0.957	-0.023971	0.667	0.478	0.059332	0.133	0.876148	0.419	0.377786	0.0526	1.27901	0.977	0.0101054	0.667	0.175874	0.543786	0.2859	0.133	0.419	0.0526	0.977	0.667	0.28
B0434	A4560	CDS	AFAP1_HUMAN	Q6ZRV0	ENSG00000196526	60312	Hs.529369	608252	Actin filament associated protein 1	AFAP1|AFAP	FLJ46074|FLJ56849		P:regulation of cytoskeleton organization|P:regulation of signal transduction|C:cytoplasm|C:cytoskeleton|C:focal adhesion	Coiled coil|Acetylation|Actin-binding|Alternative splicing|Complete proteome|Cytoplasm|Cytoskeleton|Phosphoprotein|Polymorphism|Reference proteome|Repeat	CS	B0434	0.176	0.0908	-0.323	0.535	0.327	0.131537	0.000197	8.46e-06	1.74775	0.199	0.0878	0.467284	0.09	0.0255	0.238353	0.176	0.754487	0.535	0.271646	0.000197	3.70553	0.199	0.701147	0.09	1.04576	1.29571	0.0506157	0.176	0.535	0.000197	0.199	0.09	-0.323
B0435	A207A	CDS	AFF1_HUMAN	B4DJM6	ENSG00000172493	4299	Hs.480190	159557	AF4/FMR2 family member 1	AFF1|AF-4|MLLT2|AF4|FEL|PBM1	hCG_1816301|FLJ61458|FLJ61397|FLJ55277|FLJ55278		C:transcription elongation factor complex|F:transcription factor activity, sequence-specific DNA binding	Complete proteome|Proteomics identification|Reference proteome|3D-structure|Acetylation|Alternative splicing|Chromosomal rearrangement|Nucleus|Phosphoprotein|Polymorphism|Proto-oncogene	TF	B0435				0.0207	0.00344	-0.786726	0.521	0.294	0.713484	0.826	0.707	0.201691	0.019	0.00327	0.615102			0.0207	1.68403	0.521	0.283162	0.826	0.08302	0.019	1.72125	0.942865	0.114061		0.0207	0.521	0.826	0.019
B0436	A208A	CDS	AFF2_HUMAN	P51816	ENSG00000155966	2334	Hs.496911	300806|309548	Fragile X mental retardation 2 protein	AFF2|FMR2|OX19			C:nuclear speck|F:G-quadruplex RNA binding|P:brain development|P:learning or memory|P:mRNA processing|P:regulation of RNA splicing|P:RNA splicing	Alternative splicing|Complete proteome|Mental retardation|mRNA processing|mRNA splicing|Nucleus|Phosphoprotein|Polymorphism|Reference proteome|RNA-binding|Triplet repeat expansion	TF	B0436				0.166	0.0591	0.876489	0.265	0.103	-0.424018	0.0154	0.0033	-1.32113	0.0583	0.0143	-0.289152			0.166	0.779892	0.265	0.576754	0.0154	1.81248	0.0583	1.23433	1.10086	0.0792749		0.166	0.265	0.0154	0.0583
B0437	A260F	CDS	AFF3_HUMAN	A8K353	ENSG00000144218	3899	Hs.444414	601464	AF4/FMR2 family member 3	AFF3|LAF4	hCG_1813151|FLJ35008|FLJ77059|FLJ55581		C:cytoplasm|C:nucleoplasm|C:nucleus|F:double-stranded DNA binding|P:embryonic hindlimb morphogenesis|P:regulation of transcription, DNA-templated|P:response to tumor necrosis factor|P:transcription, DNA-templated	Activator|Alternative splicing|Complete proteome|DNA-binding|Nucleus|Phosphoprotein|Polymorphism|Reference proteome|Transcription|Transcription regulation|Proteomics identification	TF	B0437	2.82e-21	1.84e-24	-1.19	0.91	0.83	-0.0299486	0.00952	0.0012	-1.30939	0.982	0.967	0.012607	0.000279	1.3e-05	-1.0762	2.82e-21	20.5498	0.91	0.0409586	0.00952	2.02136	0.982	0.00788851	0.000279	3.5544	5.23487	5.82276e-06	2.82e-21	0.91	0.00952	0.982	0.000279	-1.19
B0438	A5742	CDS	AFG32_HUMAN	D3DUJ0	ENSG00000141385	10939	Hs.726355	604581|610246|614487	AFG3-like protein 2	AFG3L2	hCG_38275		C:integral component of membrane|F:ATP binding|F:metalloendopeptidase activity|F:zinc ion binding|C:mitochondrial inner membrane|C:mitochondrion|F:ATP-dependent peptidase activity|F:metallopeptidase activity|F:unfolded protein binding|P:axonogenesis|P:cristae formation|P:mitochondrial fusion|P:mitochondrial protein processing|P:muscle fiber development|P:myelination|P:nerve development|P:neuromus…	Membrane|Transmembrane|Transmembrane helix|Complete proteome|Proteomics identification|Reference proteome|3D-structure|ATP-binding|Disease mutation|Hydrolase|Metal-binding|Metalloprotease|Mitochondrion|Neurodegeneration|Nucleotide-binding|Protease|Spinocerebellar ataxia|Zinc	ENZ	B0438				0.00116	5.95e-05	1.15996	0.0374	0.00706	0.362254	0.00786	0.00142	0.384899	0.0126	0.0019	0.809626			0.00116	2.93554	0.0374	1.42713	0.00786	2.10458	0.0126	1.89963	2.09172	0.00809619		0.00116	0.0374	0.00786	0.0126
B0439		CDS	AG10A_HUMAN	A8K8X3	ENSG00000139133	84920	Hs.102971		Alpha2-glucosyltransferase	ALG10|ALG10A	FLJ14751|FLJ77385		C:endoplasmic reticulum membrane|C:integral component of membrane|F:dolichyl-phosphate-glucose-glycolipid alpha-glucosyltransferase activity|P:dolichol-linked oligosaccharide biosynthetic process|P:protein glycosylation	Membrane|Transferase|Transmembrane|Transmembrane helix|Complete proteome|Reference proteome|Endoplasmic reticulum|Glycosyltransferase	ENZ	B0439				0.000495	1.72e-05	0.905741							0.667	0.477	0.0609697			0.000495	3.30539					0.667	0.175874	1.74063	0.0181704		0.000495			0.667
B0440	A261F	CDS	AG10B_HUMAN	F8VXJ0	ENSG00000175548	144245	Hs.259305	603313	Putative Alpha-1,2-glucosyltransferase ALG10-B	ALG10B|KCR1			C:endoplasmic reticulum membrane|C:integral component of membrane|F:dolichyl-phosphate-glucose-glycolipid alpha-glucosyltransferase activity|P:dolichol-linked oligosaccharide biosynthetic process|C:plasma membrane|P:protein glycosylation	Complete proteome|Membrane|Reference proteome|Transmembrane|Transmembrane helix|Cell membrane|Glycosyltransferase|Polymorphism|Transferase	ENZ	B0440				0.000495	1.72e-05	0.905741												0.000495	3.30539							3.30539	0.000495		0.000495
B0442		CDS_OBSOLETE		Q5T2P9					Arf-GAP with GTPase, ANK repeat and PH domain-containing protein 10	AGAP10|BMS1P2|CTGLF7|AGAP9			F:ARF GTPase activator activity|F:zinc ion binding|P:positive regulation of GTPase activity|P:regulation of ARF GTPase activity|F:metal ion binding|F:phospholipid binding|F:GTP binding|F:GTPase activity|P:GTP catabolic process		MOD	B0442				0.0584	0.014	-0.598335							0.621	0.424	-0.065245			0.0584	1.23359					0.621	0.206908	0.720248	0.190437		0.0584			0.621
B0443	A5744	CDS	AGAL_HUMAN	B4DLT5	ENSG00000102393	2717	Hs.69089	300644|301500	Galactosidase, alpha	GLA|alpha-GalA	hCG_20401|FLJ56739		F:hydrolase activity, hydrolyzing O-glycosyl compounds|P:carbohydrate metabolic process|C:cytoplasm|C:extracellular exosome|C:extracellular region|C:Golgi apparatus|C:lysosomal lumen|C:lysosome|F:alpha-galactosidase activity|F:catalytic activity|F:galactoside binding|F:hydrolase activity|F:protein homodimerization activity|F:raffinose alpha-galactosidase activity|F:receptor binding|P:glycosphingo…	Disulfide bond|Glycosidase|Hydrolase|Signal|Complete proteome|Proteomics identification|Reference proteome|3D-structure|Direct protein sequencing|Disease mutation|Glycoprotein|Lysosome|Pharmaceutical|RNA editing	ENZ	B0443				0.2	0.0765	0.412496	0.00566	0.000624	0.643878	0.282	0.14	0.208539	0.0175	0.00292	0.787367			0.2	0.69897	0.00566	2.24718	0.282	0.549751	0.0175	1.75696	1.31322	0.0486165		0.2	0.00566	0.282	0.0175
B0444	A8647	CDS	AGAP1_HUMAN	Q4ZG22	ENSG00000157985	116987	Hs.435039	608651	Centaurin gamma 2	CENTG2|AGAP1	KIAA1099|FLJ10860|FLJ57841|FLJ58493		F:GTPase activator activity|C:intracellular|F:GTP binding|P:small GTPase mediated signal transduction|C:cytoplasm|F:metal ion binding|F:phospholipid binding|P:protein transport	ANK repeat|Acetylation|Alternative splicing|Complete proteome|Cytoplasm|GTP-binding|GTPase activation|Metal-binding|Nucleotide-binding|Phosphoprotein|Polymorphism|Protein transport|Reference proteome|Repeat|Transport|Zinc|Zinc-finger|Proteomics identification	TP	B0444				0.494	0.288	-0.312406	0.315	0.132	0.499356	0.962	0.931	-0.021816	0.0126	0.00191	0.244572			0.494	0.306273	0.315	0.501689	0.962	0.0168249	0.0126	1.89963	0.681104	0.208399		0.494	0.315	0.962	0.0126
B0445	A3514	CDS	AGAP2_HUMAN	B3KVD5	ENSG00000135439	116986	Hs.302435	605476	ARF-GAP with GTPase, ANK repeat and PH domain-containing protein 2	CENTG1|AGAP2	hCG_40148|KIAA0167|FLJ16430		C:intracellular|F:GTP binding|F:GTPase activator activity|P:small GTPase mediated signal transduction|C:mitochondrion|C:nucleolus|C:nucleus|C:extracellular exosome|C:membrane|F:metal ion binding|P:negative regulation of neuron apoptotic process|P:negative regulation of protein catabolic process|P:protein transport|F:protein kinase activator activity|P:mammary gland alveolus development|P:negative…	3D-structure|Alternative splicing|ANK repeat|Complete proteome|Cytoplasm|GTP-binding|GTPase activation|Metal-binding|Nucleotide-binding|Nucleus|Phosphoprotein|Polymorphism|Protein transport|Reference proteome|Repeat|Transport|Tumor suppressor|Zinc|Zinc-finger|Proteomics identification	TP	B0445				0.0786	0.0211	-0.933551	0.798	0.616	-0.176278	0.958	0.922	0.029169	0.153	0.0524	-0.113759			0.0786	1.10458	0.798	0.0979971	0.958	0.0186345	0.153	0.815309	0.509129	0.30965		0.0786	0.798	0.958	0.153
B0446	A8648	CDS	AGAP3_HUMAN	Q9H3X2	ENSG00000133612	116988	Hs.647075		Centaurin gamma 3	CENTG3|AGAP3|MRIP-1	hCG_18694|tcag7.764|FLJ16146|FLJ14509|DKFZP761E2216|DKFZp761E2216		F:GTPase activator activity|C:clathrin adaptor complex|P:intracellular protein transport|P:vesicle-mediated transport|C:membrane|F:GTP binding|P:signal transduction|C:intracellular|P:small GTPase mediated signal transduction|C:cytoplasm|F:metal ion binding	Protein transport|Transport|GTP-binding|Nucleotide-binding|3D-structure|Alternative splicing|ANK repeat|Complete proteome|Cytoplasm|GTPase activation|Metal-binding|Phosphoprotein|Reference proteome|Repeat|Zinc|Zinc-finger|Proteomics identification	TF	B0446				1.66e-06	2.91e-09	-2.02113							4.17e-06	2.88e-08	0.625532			1.66e-06	5.77989					4.17e-06	5.37986	5.57988	2.63101e-06		1.66e-06			4.17e-06
B0447		CDS	AGAP4_HUMAN	Q86XV2	ENSG00000188234	119016	Hs.314437|Hs.536192|Hs.656384		Arf-GAP with GTPase, ANK repeat and PH domain-containing protein 4	AGAP4|AGAP8|CTGLF1|CTGLF5|MRIP2	FLJ00312		F:GTPase activator activity|F:metal ion binding	ANK repeat|Complete proteome|Reference proteome|GTPase activation|Metal-binding|Polymorphism|Repeat|Zinc|Zinc-finger	TF	B0447				0.128	0.0412	0.228261							0.98	0.961	0.00664241			0.128	0.89279					0.98	0.00877392	0.450782	0.354175		0.128			0.98
B0448		CDS	AGAP6_HUMAN	Q5VW22	ENSG00000204149	414189	Hs.536158		ARF-GAP with GTPase, ANK repeat and PH domain-containing protein 6	AGAP6|CTGLF3		LOC399768	F:GTPase activator activity|F:metal ion binding	Alternative splicing|ANK repeat|Complete proteome|GTPase activation|Metal-binding|Reference proteome|Repeat|Zinc|Zinc-finger	TF	B0448				0.128	0.0412	0.228261							0.98	0.961	0.00664241			0.128	0.89279					0.98	0.00877392	0.450782	0.354175		0.128			0.98
B0449		CDS	AGAP7_HUMAN	Q5VUJ5			Hs.447454|Hs.528346		ARF-GAP with GTPase, ANK repeat and PH domain-containing protein 7	AGAP7P|AGAP7|CTGLF4	RP11-109G10.3		F:GTPase activator activity|F:metal ion binding	ANK repeat|Complete proteome|GTPase activation|Metal-binding|Reference proteome|Repeat|Zinc|Zinc-finger	TF	B0449				0.128	0.0412	0.228261							0.98	0.961	0.00664241			0.128	0.89279					0.98	0.00877392	0.450782	0.354175		0.128			0.98
B0450		CDS_OBSOLETE		Q5SRD3					Arf-GAP with GTPase, ANK repeat and PH domain-containing protein 8	AGAP8|CTGLF5			F:ARF GTPase activator activity|F:zinc ion binding|P:positive regulation of GTPase activity|P:regulation of ARF GTPase activity|F:metal ion binding|F:phospholipid binding		TF	B0450				0.128	0.0412	0.228261							0.98	0.961	0.00664241			0.128	0.89279					0.98	0.00877392	0.450782	0.354175		0.128			0.98
B0451		CDS	AGAP9_HUMAN	Q6ZMK7	ENSG00000204172	642517	Hs.645346|Hs.742298		Centaurin, gamma-like family, member 6	AGAP9|CTGLF6	FLJ00312		F:GTPase activator activity|F:metal ion binding	Alternative splicing|ANK repeat|Complete proteome|GTPase activation|Metal-binding|Reference proteome|Zinc|Zinc-finger	TF	B0451				0.128	0.0412	0.228261							0.98	0.961	0.00664241			0.128	0.89279					0.98	0.00877392	0.450782	0.354175		0.128			0.98
B0452	A0574	CDS	AGFG1_HUMAN	B4DHC5	ENSG00000173744	3267	Hs.352962	600862	Nucleoporin-like protein RIP	AGFG1|HRB|RAB|RIP	FLJ40132|FLJ57927		F:GTPase activator activity|C:intracellular membrane-bounded organelle|C:cell projection|C:cytoplasmic, membrane-bounded vesicle|C:neuronal cell body|C:nuclear pore|F:DNA binding|F:metal ion binding|F:RNA binding|P:acrosome assembly|P:intermediate filament organization|P:mRNA export from nucleus|P:multicellular organism development|P:spermatid nucleus differentiation	Complete proteome|Proteomics identification|Reference proteome|3D-structure|Alternative splicing|Cytoplasmic vesicle|Developmental protein|Differentiation|DNA-binding|Glycoprotein|Metal-binding|mRNA transport|Nucleus|Phosphoprotein|Repeat|Spermatogenesis|Transport|Zinc|Zinc-finger	TP	B0452				0.742	0.57	0.322162	0.0417	0.00816	-0.636988	0.162	0.0661	-0.338006	0.00789	0.00104	-0.342046			0.742	0.129596	0.0417	1.37986	0.162	0.790485	0.00789	2.10292	1.10072	0.0793018		0.742	0.0417	0.162	0.00789
B0453	A8649	CDS	AGFG2_HUMAN	O95081	ENSG00000106351	3268	Hs.521083	604019	ARF-GAP domain and FG repeats-containing protein 2	AGFG2|HRBL|RABR|RAB-R	hCG_20457|tcag7.884		C:membrane|F:GTPase activator activity|F:metal ion binding	Acetylation|Alternative splicing|Complete proteome|Metal-binding|Polymorphism|Reference proteome|Repeat|Zinc|Zinc-finger|Proteomics identification	TF	B0453				0.559	0.35	0.0868954	0.438	0.222	0.233612	0.0723	0.023	0.35649	0.0633	0.016	0.186212			0.559	0.252588	0.438	0.358526	0.0723	1.14086	0.0633	1.1986	0.737643	0.18296		0.559	0.438	0.0723	0.0633
B0454	A556E	CDS	AGGF1_HUMAN	Q6PIK7	ENSG00000164252	55109	Hs.634849	149000|608464	Angiogenic factor with G patch and FHA domains 1	AGGF1|GPATC7|GPATCH7|VG5Q|HSU84971	hCG_37487|FLJ10283|FLJ75192		F:nucleic acid binding|C:cytoplasm|C:extracellular region|C:perinuclear region of cytoplasm|P:angiogenesis|P:cell adhesion|P:positive regulation of angiogenesis|P:positive regulation of endothelial cell proliferation|P:RNA processing|P:vasculogenesis	Coiled coil|Acetylation|Alternative splicing|Angiogenesis|Complete proteome|Cytoplasm|Developmental protein|Differentiation|Disease mutation|Phosphoprotein|Polymorphism|Reference proteome|Secreted	DEV	B0454	0.583	0.452	0.0983	0.0441	0.00962	0.897247	0.449	0.231	0.236262	0.00701	0.00124	-0.553503	0.0179	0.00303	0.341647	0.583	0.234331	0.0441	1.35556	0.449	0.347754	0.00701	2.15428	0.0179	1.74715	1.16782	0.0679493	0.583	0.0441	0.449	0.00701	0.0179	0.0983
B0456	A3620	CDS	AGK_HUMAN	B4E2Z8	ENSG00000006530|ENSG00000262327	55750	Hs.743318	212350|610345|614691	Acylglycerol kinase, mitochondrial precursor	AGK|MULK	hCG_39451|tcag7.330|FLJ10842|FLJ59963|FLJ61206		F:kinase activity|C:intracellular membrane-bounded organelle|C:mitochondrial outer membrane|C:mitochondrion|F:acylglycerol kinase activity|F:ATP binding|F:ceramide kinase activity|F:diacylglycerol kinase activity|P:ceramide biosynthetic process|P:glycerolipid metabolic process|P:long-chain fatty-acyl-CoA biosynthetic process|C:membrane	Kinase|Transferase|Complete proteome|Proteomics identification|Reference proteome|Alternative splicing|ATP-binding|Cardiomyopathy|Cataract|Membrane|Mitochondrion|Nucleotide-binding|Polymorphism|Transit peptide	ENZ	B0456				0.0389	0.0081	0.284702							0.775	0.621	0.0563647			0.0389	1.41005					0.775	0.110698	0.760374	0.17363		0.0389			0.775
B0457	A5745	CDS	AGM1_HUMAN	B3KN28	ENSG00000013375	5238	Hs.661665	172100|615816	Phosphoacetylglucosamine mutase	PGM3|AGM1	FLJ55543|FLJ13370		F:magnesium ion binding|F:phosphoacetylglucosamine mutase activity|P:carbohydrate metabolic process|F:intramolecular transferase activity, phosphotransferases|P:organic substance metabolic process|F:metal ion binding|C:cytosol|F:phosphoglucomutase activity|P:glucosamine metabolic process|P:glucose 1-phosphate metabolic process|P:hemopoiesis|P:protein N-linked glycosylation|P:protein O-linked glyc…	Coiled coil|Magnesium|Metal-binding|Complete proteome|Proteomics identification|Reference proteome|Acetylation|Alternative splicing|Carbohydrate metabolism|Disease mutation|Isomerase|Phosphoprotein|Polymorphism	ENZ	B0457				0.35	0.171	-0.336135	0.876	0.754	0.0789896	0.107	0.0384	-0.521765	0.223	0.0896	-0.158782			0.35	0.455932	0.876	0.0574959	0.107	0.970616	0.223	0.651695	0.533935	0.292459		0.35	0.876	0.107	0.223
B0458	A210A	CDS	AGO1_HUMAN	B3KME0	ENSG00000092847	26523	Hs.22867|Hs.656677	606228	Eukaryotic translation initiation factor 2C 1	AGO1|EIF2C1	RP4-789D17.1-001|FLJ94852|FLJ10760		F:translation initiation factor activity|F:nucleic acid binding|C:cytoplasm|C:cytoplasmic mRNA processing body|C:cytosol|C:intracellular ribonucleoprotein complex|C:micro-ribonucleoprotein complex|C:nucleoplasm|C:nucleus|C:polysome|C:RISC complex|C:RISC-loading complex|F:core promoter binding|F:double-stranded RNA binding|F:miRNA binding|F:poly(A) RNA binding|F:RNA binding|F:RNA polymerase II cor…	Initiation factor|Protein biosynthesis|Complete proteome|Proteomics identification|Reference proteome|3D-structure|Cytoplasm|Repressor|Ribonucleoprotein|RNA-binding|RNA-mediated gene silencing|Transcription|Transcription regulation|Translation regulation	TF	B0458	0.0248	0.00809	-0.433	0.396	0.206	-0.180135							0.0144	0.00226	-0.634005	0.0248	1.60555	0.396	0.402305					0.0144	1.84164	1.28316	0.0520998	0.0248	0.396			0.0144	-0.433
B0459	A5746	CDS	AGO2_HUMAN	A4FVC0	ENSG00000123908	27161	Hs.743313	606229	Eukaryotic translation initiation factor 2C 2	EIF2C2|AGO2			F:nucleic acid binding|C:cytoplasm|C:cytoplasmic mRNA processing body|C:cytosol|C:dendrite|C:intracellular ribonucleoprotein complex|C:membrane|C:micro-ribonucleoprotein complex|C:mRNA cap binding complex|C:nucleoplasm|C:nucleus|C:polysome|C:RISC complex|C:RISC-loading complex|F:core promoter binding|F:double-stranded RNA binding|F:endoribonuclease activity|F:endoribonuclease activity, cleaving m…	3D-structure|Alternative splicing|Complete proteome|Cytoplasm|Endonuclease|Hydrolase|Hydroxylation|Magnesium|Manganese|Metal-binding|Nitration|Nuclease|Nucleus|Phosphoprotein|Reference proteome|Repressor|Ribonucleoprotein|RNA-binding|RNA-mediated gene silencing|Transcription|Transcription regulation|Translation regulation|Proteomics identification	ENZ	B0459				0.583	0.376	-0.10924							0.129	0.0413	-0.314489			0.583	0.234331					0.129	0.88941	0.561871	0.274239		0.583			0.129
B0460	A262F	CDS	AGO3_HUMAN	Q96JZ0	ENSG00000126070	192669	Hs.657659	607355	Eukaryotic translation initiation factor 2C 3	EIF2C3|AGO3	hCG_1640521|RP4-789D17.2-002|RP4-789D17.2-001|FLJ14890|FLJ12765|FLJ56599|FLJ78067|FLJ56591		C:cytoplasmic mRNA processing body|C:micro-ribonucleoprotein complex|C:RISC complex|F:miRNA binding|P:miRNA mediated inhibition of translation|P:regulation of stem cell proliferation|F:translation initiation factor activity|C:cytoplasm|C:cytosol|C:membrane|C:RISC-loading complex|F:double-stranded RNA binding|F:poly(A) RNA binding|F:single-stranded RNA binding|P:miRNA loading onto RISC involved in…	Cytoplasm|Ribonucleoprotein|RNA-binding|RNA-mediated gene silencing|Translation regulation|Initiation factor|Protein biosynthesis|Complete proteome|Proteomics identification|Reference proteome|Acetylation|Alternative splicing|Phosphoprotein	TF	B0460	0.152	0.0764	0.324	0.117	0.0362	0.317362	0.5	0.274	0.362769	0.468	0.285	0.280561	9.48e-05	2.94e-06	-0.555362	0.152	0.818156	0.117	0.931814	0.5	0.30103	0.468	0.329754	9.48e-05	4.02319	1.28079	0.0523855	0.152	0.117	0.5	0.468	9.48e-05	0.324
B0461	A211A	CDS	AGO4_HUMAN	Q9NXV9	ENSG00000134698	192670	Hs.744858	607356	Eukaryotic translation initiation factor 2C 4	AGO4|EIF2C4	KIAA1567|hCG_1787714|RP11-239B6.1-001|FLJ20033		F:nucleic acid binding|C:cytoplasm|C:cytoplasmic mRNA processing body|C:cytosol|C:membrane|C:micro-ribonucleoprotein complex|C:RISC complex|C:RISC-loading complex|F:double-stranded RNA binding|F:miRNA binding|F:single-stranded RNA binding|P:miRNA loading onto RISC involved in gene silencing by miRNA|P:miRNA mediated inhibition of translation|P:mRNA catabolic process|P:phosphatidylinositol-mediate…	Complete proteome|Cytoplasm|Reference proteome|Ribonucleoprotein|RNA-binding|RNA-mediated gene silencing|Translation regulation	TF	B0461				0.0501	0.0114	0.260418							0.0966	0.028	-0.161466			0.0501	1.30016					0.0966	1.01502	1.15759	0.0695677		0.0501			0.0966
B0462	A8650	CDS	AGR2_HUMAN	Q53G64	ENSG00000106541	10551	Hs.530009	606358	Secreted cement gland protein XAG-2 homolog	AGR2|AG2|HEL-S-116|HAG-2/R|HAG-2/C|HPC8|UNQ515	UNQ515/PRO1030|hCG_19292|tcag7.197|FLJ57522|FLJ93394		C:integral component of membrane|C:endoplasmic reticulum|C:extracellular space|C:mitochondrion|F:dystroglycan binding|F:epidermal growth factor receptor binding|F:protein homodimerization activity|P:digestive tract morphogenesis|P:lung goblet cell differentiation|P:mucus secretion|P:negative regulation of cell death|P:positive regulation of cell-substrate adhesion|P:positive regulation of develop…	Signal|Membrane|Transmembrane|Transmembrane helix|Complete proteome|Proteomics identification|Reference proteome|3D-structure|Direct protein sequencing|Disulfide bond|Endoplasmic reticulum|Proto-oncogene|Secreted	UK	B0462				0.691	0.502	0.662801	0.858	0.717	-0.295859	0.901	0.822	-0.145636	0.663	0.474	0.0621095			0.691	0.160522	0.858	0.0665127	0.901	0.0452752	0.663	0.178486	0.112699	0.771438		0.691	0.858	0.901	0.663
B0463	A764C	CDS	AGR3_HUMAN	H7C040	ENSG00000173467	155465	Hs.100686	609482	Anterior gradient protein 3 homolog	AGR3|BCMP11|PDIA18|UNQ642|MLHS642	UNQ642/PRO1272		C:endoplasmic reticulum|F:dystroglycan binding	Complete proteome|Proteomics identification|Reference proteome|Signal|3D-structure|Direct protein sequencing|Endoplasmic reticulum	UK	B0463				0.545	0.337	0.408225							0.942	0.889	0.0129679			0.545	0.263603					0.942	0.0259491	0.144776	0.716512		0.545			0.942
B0464	A3494	CDS	AGRIN_HUMAN	Q5XG79	ENSG00000188157	375790	Hs.273330|Hs.602356	103320|615120|254300	Agrin	AGRN|AGRIN	FLJ11524|RP11-54O7.13-009		C:basal lamina|P:synaptic transmission|C:cell junction|C:cytoplasm|C:extracellular exosome|C:extracellular matrix|C:extracellular region|C:Golgi lumen|C:integral component of membrane|C:lysosomal lumen|C:plasma membrane|C:synapse|F:calcium ion binding|F:chondroitin sulfate binding|F:dystroglycan binding|F:heparan sulfate proteoglycan binding|F:laminin binding|F:sialic acid binding|F:structural co…	Alternative splicing|Calcium|Cell junction|Cell membrane|Complete proteome|Congenital myasthenic syndrome|Developmental protein|Differentiation|Disease mutation|Disulfide bond|EGF-like domain|Extracellular matrix|Glycoprotein|Heparan sulfate|Laminin EGF-like domain|Membrane|Phosphoprotein|Polymorphism|Proteoglycan|Reference proteome|Repeat|Secreted|Signal|Synapse|Transmembrane|Transmembrane helix…	CS	B0464	0.275	0.163	-0.316	0.00657	0.000714	0.433101	0.00302	0.000279	1.03298	0.518	0.333	0.194129	0.0582	0.0143	0.218871	0.275	0.560667	0.00657	2.18243	0.00302	2.51999	0.518	0.28567	0.0582	1.23508	1.35677	0.0439776	0.275	0.00657	0.00302	0.518	0.0582	-0.316
B0465	A033F	CDS	AGRP_HUMAN	O00253	ENSG00000159723	181	Hs.104633	601665|602311	Agouti-related protein precursor	AGRP|AGRT|ART|AgRP	hCG_28814		C:extracellular exosome|C:extracellular space|C:Golgi lumen|C:neuronal cell body|F:neuropeptide hormone activity|F:receptor binding|P:adult feeding behavior|P:circadian rhythm|P:eating behavior|P:feeding behavior|P:hormone-mediated signaling pathway|P:maternal process involved in female pregnancy|P:neuropeptide signaling pathway|P:photoperiodism|P:positive regulation of feeding behavior|P:regulat…	3D-structure|Complete proteome|Disease mutation|Disulfide bond|Golgi apparatus|Knottin|Obesity|Reference proteome|Secreted|Signal	DIS	B0465							0.354	0.158	0.395846	0.0156	0.00336	0.678774	0.458	0.261	-0.079016					0.354	0.450997	0.0156	1.80688	0.458	0.339135	0.865669	0.136248			0.354	0.0156	0.458
B0466	A5748	CDS	AGT2_HUMAN	B2RBJ5	ENSG00000113492	64902	Hs.34494	612471	Alanine--glyoxylate aminotransferase 2, mitochondrial precursor	AGXT2|AGT2	FLJ55814|FLJ31170|FLJ95543		F:pyridoxal phosphate binding|F:transaminase activity|C:mitochondrial matrix|C:mitochondrion|F:(R)-3-amino-2-methylpropionate-pyruvate transaminase activity|F:alanine-glyoxylate transaminase activity|F:beta-alanine-pyruvate transaminase activity|F:identical protein binding|P:glycine biosynthetic process, by transamination of glyoxylate|P:glyoxylate catabolic process|P:glyoxylate metabolic process…	Aminotransferase|Pyridoxal phosphate|Transferase|Acetylation|Alternative splicing|Complete proteome|Direct protein sequencing|Mitochondrion|Polymorphism|Reference proteome|Transit peptide	ENZ	B0466				0.745	0.574	-0.119944							0.75	0.586	-0.0358164			0.745	0.127844					0.75	0.124939	0.126391	0.747496		0.745			0.75
B0467	A1806	CDS	AGTR1_HUMAN	Q13063	ENSG00000144891	185	Hs.477887|Hs.744837	106165|267430	Type-1 angiotensin II receptor	AT1|AGTR1|AGTR1A|AGTR1B|AT2R1|AT2R1B	hCG_2022206		C:integral component of membrane|F:angiotensin type II receptor activity|P:regulation of vasoconstriction|C:integral component of plasma membrane|C:intracellular|C:plasma membrane|F:angiotensin type I receptor activity|F:bradykinin receptor binding|F:protein heterodimerization activity|P:angiotensin-activated signaling pathway|P:calcium-mediated signaling|P:cell chemotaxis|P:G-protein coupled rec…	Receptor|G-protein coupled receptor|Membrane|Transducer|Transmembrane|Transmembrane helix|Complete proteome|Proteomics identification|Reference proteome|3D-structure|Cell membrane|Disease mutation|Disulfide bond|Glycoprotein|Lipoprotein|Palmitate|Phosphoprotein|Polymorphism	RCP	B0467	5.58e-05	4.97e-06	-1.03	0.439	0.241	-0.206955	0.56	0.333	0.621842	0.445	0.266	0.527222	0.427	0.234	0.0975687	5.58e-05	4.25337	0.439	0.357535	0.56	0.251812	0.445	0.35164	0.427	0.369572	1.11679	0.0764214	5.58e-05	0.439	0.56	0.445	0.427	-1.03
B0468	A0606	CDS	AGTR2_HUMAN	Q6UVH2	ENSG00000180772	186	Hs.405348	300034|300852	Type-2 angiotensin II receptor	ATGR2|AGTR2			C:integral component of membrane|F:angiotensin type II receptor activity|P:inflammatory response|P:regulation of apoptotic process|P:regulation of vasodilation|C:extracellular region|C:integral component of plasma membrane|C:perinuclear region of cytoplasm|C:plasma membrane|F:peptide hormone binding|F:receptor antagonist activity|P:aldosterone secretion|P:blood vessel remodeling|P:brain developme…	Membrane|Transmembrane|Transmembrane helix|Cell membrane|Complete proteome|Disulfide bond|G-protein coupled receptor|Glycoprotein|Polymorphism|Receptor|Reference proteome|Transducer	RCP	B0468				0.583	0.376	0.150201	0.974	0.949	-0.0410654	0.306	0.157	0.750968	0.351	0.174	-0.112382			0.583	0.234331	0.974	0.011441	0.306	0.514279	0.351	0.454693	0.303686	0.496952		0.583	0.974	0.306	0.351
B0469	A212A	CDS	AHDC1_HUMAN	Q5TGY3	ENSG00000126705	27245	Hs.469280	615790|615829	AT hook DNA-binding motif-containing protein 1	AHDC1	DJ159A19.3|FLJ43442		F:DNA binding	Acetylation|Complete proteome|DNA-binding|Mental retardation|Phosphoprotein|Polymorphism|Reference proteome|Repeat	TF	B0469				0.028	0.00519	-0.778275	0.404	0.194	0.53393	0.146	0.0575	0.636424	0.000494	2.8e-05	0.5123			0.028	1.55284	0.404	0.393619	0.146	0.835647	0.000494	3.30627	1.5221	0.0300542		0.028	0.404	0.146	0.000494
B0470	A4561	CDS	AHI1_HUMAN	Q9NXT1	ENSG00000135541	54806	Hs.386684	608629|608894	Jouberin	AHI-1|AHI1	RP1-32B1.2-004|COL01816|DJ71N10.1|FLJ34943|FLJ20069|DKFZP434N031|RP1-32B1.2-003		C:adherens junction|C:cell-cell junction|C:centriole|C:centrosome|C:ciliary basal body|C:cilium|C:cytosol|C:nonmotile primary cilium|C:primary cilium|C:TCTN-B9D complex|F:identical protein binding|P:cellular protein localization|P:central nervous system development|P:cilium assembly|P:cilium morphogenesis|P:cloaca development|P:heart looping|P:hindbrain development|P:Kupffer's vesicle development…	Repeat|SH3 domain|Coiled coil|Complete proteome|Reference proteome|3D-structure|Alternative splicing|Cell junction|Cell projection|Ciliopathy|Cilium|Cilium biogenesis/degradation|Cytoplasm|Cytoskeleton|Disease mutation|Joubert syndrome|Phosphoprotein|WD repeat|Proteomics identification	CS	B0470				3.18e-05	2.93e-07	-1.27778							0.419	0.228	0.0855816			3.18e-05	4.49757					0.419	0.377786	2.43768	0.00365023		3.18e-05			0.419
B0471	A0849	CDS	AHNK_HUMAN	Q6ZQN2	ENSG00000124942	79026	Hs.502756	103390	Neuroblast differentiation associated protein AHNAK	AHNAK|PM227	FLJ46846|FLJ33834|MGC5395|hCG_1731267|FLJ57801		C:viral nucleocapsid|C:lysosomal membrane|C:actin cytoskeleton|C:cell-cell contact zone|C:costamere|C:cytoplasm|C:cytosol|C:extracellular exosome|C:focal adhesion|C:membrane|C:nucleus|C:plasma membrane|C:sarcolemma|C:T-tubule|C:vesicle|F:poly(A) RNA binding|F:S100 protein binding|F:structural molecule activity conferring elasticity|P:protein oligomerization|P:regulation of RNA splicing|P:regulati…	Viral nucleoprotein|Virion|Complete proteome|Proteomics identification|Reference proteome|3D-structure|Acetylation|Alternative splicing|Isopeptide bond|Nucleus|Phosphoprotein|Polymorphism|Repeat|Ubl conjugation	CS	B0471				0.04	0.00839	-1.23909	0.0289	0.00504	2.42016	0.0319	0.0082	1.78938	0.000361	1.84e-05	0.803233			0.04	1.39794	0.0289	1.5391	0.0319	1.49621	0.000361	3.44249	1.96894	0.0107415		0.04	0.0289	0.0319	0.000361
B0472	A765C	CDS	AHNK2_HUMAN	Q8IVF2	ENSG00000185567	113146	Hs.441783	608570	Chromosome 14 open reading frame 78	AHNAK2	KIAA2019|DKFZP686J02145|DKFZP686I19147|DKFZP686E13145|DKFZP686A24131|DKFZP762K0712|DKFZp686J02145|DKFZp686I19147|DKFZp686E13145|DKFZp686A24131	C14orf78|C14ORF78	C:costamere|C:cytoplasm|C:cytoplasmic vesicle membrane|C:nucleus|C:plasma membrane|C:sarcolemma|C:T-tubule|C:Z disc	3D-structure|Acetylation|Alternative splicing|Complete proteome|Isopeptide bond|Nucleus|Phosphoprotein|Polymorphism|Reference proteome|Ubl conjugation	UK	B0472				0.461	0.259	-0.122292	0.256	0.0977	-0.739721	0.97	0.945	-0.024399	0.873	0.768	-0.017236			0.461	0.336299	0.256	0.59176	0.97	0.0132283	0.873	0.0589858	0.250068	0.562253		0.461	0.256	0.97	0.873
B0473	A9248	CDS	AHR_HUMAN	P35869	ENSG00000106546	196	Hs.171189	600253	Aryl hydrocarbon receptor precursor	AHR|BHLHE76	hCG_17373		C:cytoplasm|C:cytosolic aryl hydrocarbon receptor complex|C:nuclear aryl hydrocarbon receptor complex|C:nucleoplasm|C:nucleus|C:transcription factor complex|F:aryl hydrocarbon receptor activity|F:DNA binding|F:E-box binding|F:enhancer binding|F:Hsp90 protein binding|F:protein dimerization activity|F:protein heterodimerization activity|F:RNA polymerase II transcription factor activity, ligand-acti…	Acetylation|Activator|Biological rhythms|Cell cycle|Complete proteome|Cytoplasm|DNA-binding|Nucleus|Polymorphism|Receptor|Reference proteome|Repeat|Repressor|Transcription|Transcription regulation	TF	B0473	0.512	0.378	-0.269	0.583	0.376	0.269713	0.277	0.109	0.660226	0.103	0.036	0.728873	0.31	0.145	0.283446	0.512	0.29073	0.583	0.234331	0.277	0.55752	0.103	0.987163	0.31	0.508638	0.515677	0.305017	0.512	0.583	0.277	0.103	0.31	-0.269
B0474	A263F	CDS	AHRR_HUMAN	A0A024QYZ8	ENSG00000063438	57491	Hs.50823	606517	Arylhydrocarbon receptor repressor	AHRR|BHLHE77	hCG_1985585|KIAA1234		C:nucleus|P:regulation of transcription, DNA-templated|P:transcription, DNA-templated|C:cytoplasm|F:DNA binding|F:transcriptional repressor activity, RNA polymerase II transcription factor binding|P:response to xenobiotic stimulus	Nucleus|Transcription|Transcription regulation|Alternative splicing|Complete proteome|Cytoplasm|DNA-binding|Isopeptide bond|Polymorphism|Reference proteome|Ubl conjugation|Proteomics identification	TF	B0474				0.532	0.324	0.403741							0.796	0.65	0.0386522			0.532	0.274088					0.796	0.0990869	0.186588	0.650747		0.532			0.796
B0475	A4268	CDS	AHSA1_HUMAN	G3V3W9	ENSG00000100591	10598	Hs.204041	608466	Activator of 90 kDa heat shock protein ATPase homolog 1	AHSA1	HSPC322|FLJ56675	C14orf3|C14ORF3	F:ATPase activator activity|P:response to stress|C:cytoplasm|C:cytosol|C:endoplasmic reticulum|C:extracellular exosome|F:chaperone binding	Complete proteome|Proteomics identification|Reference proteome|3D-structure|Acetylation|Alternative splicing|Chaperone|Cytoplasm|Endoplasmic reticulum|Isopeptide bond|Phosphoprotein|Stress response|Ubl conjugation	CHA	B0475	0.468	0.334	-0.186	0.00123	6.51e-05	1.07836	0.581	0.354	0.125818	0.0621	0.0189	-0.261385	0.321	0.152	0.28127	0.468	0.329754	0.00123	2.91009	0.581	0.235824	0.0621	1.20691	0.321	0.493495	1.03522	0.0922114	0.468	0.00123	0.581	0.0621	0.321	-0.186
B0476	A264F	CDS	AHSA2_HUMAN	Q719I0	ENSG00000173209	130872	Hs.655602|Hs.732993		Activator of 90 kDa heat shock protein ATPase homolog 2	AHSA2	DKFZP564C236		F:ATPase activator activity	Alternative splicing|Chaperone|Complete proteome|Polymorphism|Reference proteome|Stress response	CHA	B0476				0.00618	0.000651	-1.33268	0.362	0.163	-0.435046	0.000723	7.92e-05	-1.1691	0.0215	0.00383	-0.31911			0.00618	2.20901	0.362	0.441291	0.000723	3.14086	0.0215	1.66756	1.86468	0.0136558		0.00618	0.362	0.000723	0.0215
B0477	A4269	CDS	AHSP_HUMAN	H3BSK6	ENSG00000169877	51327	Hs.274309	605821	Alpha-hemoglobin stabilizing protein	AHSP|EDRF|ERAF	hCG_1772004		P:erythrocyte differentiation|P:protein folding|P:protein stabilization|C:hemoglobin complex|F:hemoglobin binding|F:unfolded protein binding|P:hemoglobin metabolic process|P:hemopoiesis	Complete proteome|Proteomics identification|Reference proteome|3D-structure|Chaperone|Cytoplasm|Polymorphism	CHA	B0477				0.605	0.399	0.289417							0.0192	0.00331	0.197611			0.605	0.218245					0.0192	1.7167	0.967472	0.107778		0.605			0.0192
B0478	A265F	CDS	AICDA_HUMAN	Q8NFB7	ENSG00000111732	57379	Hs.149342	605257|605258	Single-stranded DNA cytosine deaminase	AID|AICDA|HEL-S-284	hCG_25220		F:hydrolase activity, acting on carbon-nitrogen (but not peptide) bonds, in cyclic amidines|F:zinc ion binding|C:cytoplasm|C:nucleus|F:cytidine deaminase activity|F:ubiquitin protein ligase binding|P:B cell differentiation|P:cellular response to lipopolysaccharide|P:DNA demethylation|P:isotype switching|P:mRNA processing|P:negative regulation of methylation-dependent chromatin silencing|P:somatic…	Alternative splicing|Complete proteome|Cytoplasm|Disease mutation|Hydrolase|Metal-binding|mRNA processing|Nucleus|Phosphoprotein|Polymorphism|Reference proteome|Ubl conjugation|Zinc|Proteomics identification	ENZ	B0478				0.923	0.854	0.160661							0.0193	0.00332	-1.64924			0.923	0.0347983					0.0193	1.71444	0.87462	0.133469		0.923			0.0193
B0479	A266F	CDS	AIDA_HUMAN	B7Z7D5	ENSG00000186063	64853	Hs.156625|Hs.534965	612375	Axin interactor, dorsalization-associated protein	AIDA	FLJ12806|FLJ53110	C1orf80|LOC64853|C1ORF80	C:cytoplasm|P:dorsal/ventral pattern formation|P:negative regulation of JNK cascade|P:negative regulation of JUN kinase activity|P:regulation of protein homodimerization activity	Coiled coil|Alternative splicing|Complete proteome|Developmental protein|Phosphoprotein|Reference proteome	DEV	B0479				0.00835	0.000992	0.907585							0.508	0.307	-0.216338			0.00835	2.07831					0.508	0.294136	1.18622	0.0651291		0.00835			0.508
B0480	A4562	CDS	AIF1_HUMAN	Q9H2B1	ENSG00000204472|ENSG00000235588|ENSG00000206428|ENSG00000235985|ENSG00000234836|ENSG00000237727	199	Hs.76364	601833	Allograft inflammatory factor-1	AIF1|G1|IBA1|AIF-1|IRT-1	hCG_43680|DADB-70P7.8-004|DAMC-157M7.6-004|DAQB-195H10.2-004|DASS-82G15.2-004|XXbac-BCX270M2.5-004|XXbac-BPG296P20.11-004|DADB-70P7.8-002|DAMC-157M7.6-002|DAQB-195H10.2-002|DASS-82G15.2-002|XXbac-BCX270M2.5-002|XXbac-BPG296P20.11-002|DADB-70P7.8-001|DAMC-157M7.6-001|DASS-82G15.2-001		F:calcium ion binding|C:actin filament|C:cytoplasm|C:cytosol|C:lamellipodium|C:nucleus|C:perikaryon|C:perinuclear region of cytoplasm|C:phagocytic cup|C:ruffle membrane|F:actin filament binding|P:actin filament bundle assembly|P:actin filament polymerization|P:cellular response to extracellular stimulus|P:cellular response to hormone stimulus|P:cellular response to hydroperoxide|P:cellular respon…	Complete proteome|Proteomics identification|Reference proteome|3D-structure|Acetylation|Actin-binding|Alternative splicing|Calcium|Cell membrane|Cell projection|Cytoplasm|Cytoskeleton|Membrane|Metal-binding|Phosphoprotein|Polymorphism|Repeat	CS	B0480				0.246	0.102	-0.757718	0.000187	7.92e-06	3.805	0.757	0.607	-0.320925	0.000944	6.65e-05	1.35672			0.246	0.609065	0.000187	3.72816	0.757	0.120904	0.000944	3.02503	1.87079	0.0134651		0.246	0.000187	0.757	0.000944
[truncated: 19,331 more rows]
[truncated: 15 more columns]

## Sheet: ManualApproach
																	1	1	1	2	2	2	8	8	8	9	9	9	10	10	10		1	2	8	9	10
[truncated: 19,795 more rows]
